# Supplementary material for: (2E)-2-(Thio­phen-2-yl­methyl­idene)-1,2,3,4-tetra­hydro­naphthalen-1-one
Source: Acta Crystallogr Sect E Struct Rep Online. 2012 Jun 30;68(Pt 7):o2298. doi: 10.1107/S1600536812029169 (PMC3394074; doi:10.1107/S1600536812029169)
Supplement: Supplementary file 2 [file e-68-o2298-Isup2.hkl]

# 
# h,k,l, Fc-squared, Fo-squared, sigma(Fo-squared) and status flag 
# 
data_I
_shelx_title '  Pna21  1171 Friedel pairs' 
_shelx_refln_list_code          4 
_shelx_F_calc_maximum      132.69 
_exptl_crystal_F_000       504.00 
_reflns_d_resolution_high  0.7681 
 
loop_ 
 _symmetry_equiv_pos_as_xyz 
 'x, y, z' 
 '-x, -y, z+1/2' 
 'x+1/2, -y+1/2, z' 
 '-x+1/2, y+1/2, z+1/2' 
 
_cell_length_a    24.7989 
_cell_length_b     3.9976 
_cell_length_c    11.3163 
_cell_angle_alpha  90.000 
_cell_angle_beta   90.000 
_cell_angle_gamma  90.000 
 
_shelx_F_squared_multiplier     1.000 
 
loop_ 
 _refln_index_h 
 _refln_index_k 
 _refln_index_l 
 _refln_F_squared_calc 
 _refln_F_squared_meas 
 _refln_F_squared_sigma 
 _refln_observed_status 
   0   0 -14      887.54     1053.07     53.20 o 
   2   0 -14      286.03      296.16     37.81 o 
   4   0 -14       48.30       69.92     10.23 o 
   6   0 -14       34.25       42.19      8.52 o 
   8   0 -14      117.83      198.18     24.26 o 
  10   0 -14       76.35      105.43     17.83 o 
   1   1 -14        1.77       -4.35      4.35 o 
   2   1 -14      179.91      160.89     10.79 o 
   3   1 -14       68.93       70.61      7.47 o 
   4   1 -14      191.37      194.54     11.74 o 
   5   1 -14       47.95       66.61      7.03 o 
   6   1 -14      475.28      534.93     23.84 o 
   7   1 -14       24.56       32.74      6.80 o 
   2   0 -13       38.12       28.05      7.46 o 
   4   0 -13      250.62      245.09     17.65 o 
   6   0 -13      764.03      753.28     30.95 o 
   8   0 -13      280.57      313.51     28.88 o 
  10   0 -13      497.23      618.14     41.05 o 
  12   0 -13       13.38       14.14      7.49 o 
  14   0 -13       48.63       65.86     14.63 o 
   0   1 -13      212.30      195.31     15.85 o 
   1   1 -13       18.99       12.35      3.73 o 
   2   1 -13       54.37       61.05      6.45 o 
   3   1 -13       36.51       19.54      4.79 o 
   4   1 -13      253.12      302.25     13.72 o 
   5   1 -13       69.09       81.41      7.48 o 
   6   1 -13       11.59        9.01      3.59 o 
   7   1 -13        7.75       11.34      4.05 o 
   8   1 -13       33.55       26.00      8.14 o 
   9   1 -13       13.05       14.67     12.53 o 
  10   1 -13      160.17      173.33     15.39 o 
  11   1 -13        2.49        3.44      7.22 o 
  12   1 -13      341.90      402.73     23.90 o 
  13   1 -13        7.98        3.66      9.76 o 
   1   2 -13       19.22       10.34      3.62 o 
   2   2 -13       75.99       79.30      7.42 o 
   3   2 -13       53.24       46.03      5.88 o 
   4   2 -13      138.90      163.97     12.08 o 
   5   2 -13       31.50       31.65      5.93 o 
   6   2 -13      279.02      322.27     16.92 o 
   7   2 -13       50.81       50.83      9.35 o 
   8   2 -13      186.07      234.42     17.48 o 
   0   0 -12       33.44       27.02      8.88 o 
   2   0 -12      517.47      483.37     23.04 o 
   4   0 -12       90.90       99.14     10.70 o 
   6   0 -12       25.78       29.91      6.35 o 
   8   0 -12      275.20      280.70     25.93 o 
  10   0 -12      220.10      259.32     25.28 o 
  12   0 -12      246.29      256.83     25.96 o 
  14   0 -12      536.77      606.67     40.27 o 
  16   0 -12      105.38      122.91     19.30 o 
  18   0 -12      148.99      161.12     22.25 o 
   1   1 -12       68.74       51.05      5.51 o 
   2   1 -12       15.87       12.31      3.15 o 
   3   1 -12       84.50       69.59      6.41 o 
   4   1 -12      375.41      399.82     14.97 o 
   5   1 -12       40.83       37.88      5.71 o 
   6   1 -12      130.04      131.83      9.30 o 
   7   1 -12      116.42      121.60     10.02 o 
   8   1 -12      367.44      370.50     17.20 o 
   9   1 -12       13.88       11.26      4.58 o 
  10   1 -12        4.56        4.92      3.55 o 
  11   1 -12        3.10       -0.46      6.09 o 
  12   1 -12       60.07       61.89     23.16 o 
  13   1 -12       18.04       23.82      5.96 o 
  14   1 -12       62.04       72.84     10.29 o 
  15   1 -12      110.77      113.69     12.95 o 
  16   1 -12        8.01        5.84      4.76 o 
  17   1 -12        7.76        5.83      5.64 o 
   0   2 -12      515.48      540.79     24.54 o 
   1   2 -12       93.07      108.90      8.00 o 
   2   2 -12      501.82      546.56     17.41 o 
   3   2 -12       24.75       25.49      4.94 o 
   4   2 -12        2.45        0.05      4.67 o 
   5   2 -12      192.78      191.07     12.46 o 
   6   2 -12       53.64       68.92      7.71 o 
   7   2 -12        4.39       -1.04      2.66 o 
   8   2 -12       84.44       88.13     10.60 o 
   9   2 -12       43.96       60.78     21.42 o 
  10   2 -12      314.16      348.97     20.80 o 
  11   2 -12        0.69       -3.17      6.49 o 
  12   2 -12      458.20      461.37     24.53 o 
  13   2 -12       10.17       18.86      6.01 o 
  14   2 -12      274.45      332.86     30.90 o 
   1   3 -12      124.93      148.62     19.48 o 
   2   3 -12       73.87       66.95     12.67 o 
   2   0 -11      460.90      401.45     19.72 o 
   4   0 -11      114.95      101.33     14.07 o 
   6   0 -11      352.14      393.21     23.13 o 
   8   0 -11      410.33      429.95     45.92 o 
  10   0 -11      175.94      196.79     21.03 o 
  12   0 -11       37.01       62.91     12.12 o 
  14   0 -11      132.48      128.66     18.00 o 
  16   0 -11      298.57      317.10     29.00 o 
  18   0 -11      180.49      213.35     24.58 o 
  20   0 -11      284.42      301.86     29.85 o 
   0   1 -11      538.95      478.68     21.71 o 
   1   1 -11      117.44      106.96      7.51 o 
   2   1 -11      154.42      138.48      8.41 o 
   3   1 -11      396.10      387.87     13.82 o 
   4   1 -11      232.66      245.07     11.11 o 
   5   1 -11      112.48       96.64      7.08 o 
   6   1 -11       28.91       27.47      5.95 o 
   7   1 -11        0.33       -3.16      3.16 o 
   8   1 -11       96.78      101.45      8.74 o 
   9   1 -11      118.45      133.79     12.26 o 
  10   1 -11      661.37      700.92     27.68 o 
  11   1 -11       29.59       25.29      6.43 o 
  12   1 -11      703.97      733.77     29.13 o 
  13   1 -11      119.61      120.67     12.25 o 
  14   1 -11      587.39      622.24     27.73 o 
  15   1 -11       47.14       51.60     21.77 o 
  16   1 -11      244.97      279.42     19.14 o 
  17   1 -11      193.00      213.85     17.16 o 
  18   1 -11        7.02       12.67      4.99 o 
  19   1 -11       56.67       50.08      9.11 o 
  20   1 -11       56.60       60.43     10.01 o 
   1   2 -11       85.13       75.23      6.29 o 
   2   2 -11      178.27      186.40      9.82 o 
   3   2 -11       65.93       66.54      5.93 o 
   4   2 -11      120.96      125.15      9.55 o 
   5   2 -11       72.77       73.33      7.46 o 
   6   2 -11      661.66      699.07     22.46 o 
   7   2 -11       35.23       36.46      5.63 o 
   8   2 -11       11.23       11.57      4.31 o 
   9   2 -11        6.81        3.13      4.78 o 
  10   2 -11       82.58       90.07     15.33 o 
  11   2 -11       56.66       56.72     17.81 o 
  12   2 -11       13.60       11.54      6.16 o 
  13   2 -11      113.46      103.97     11.57 o 
  14   2 -11       12.69       10.15      4.76 o 
  15   2 -11       47.80       54.07      8.63 o 
  16   2 -11      563.33      663.90     70.53 o 
  17   2 -11       13.47       22.30      6.13 o 
   0   3 -11      489.99      561.72     38.07 o 
   1   3 -11       72.56       64.70      9.62 o 
   2   3 -11      253.72      275.03     26.62 o 
   3   3 -11       61.37       40.23      8.01 o 
   4   3 -11        7.09       -5.56     11.40 o 
   5   3 -11        4.54       -6.19      8.71 o 
   6   3 -11       67.14       96.15     16.27 o 
   7   3 -11       48.08       45.78     11.55 o 
   8   3 -11      204.64      197.44     23.65 o 
   9   3 -11      104.57      110.09     18.02 o 
  10   3 -11      103.33      116.19     18.06 o 
   0   0 -10     1640.69     1452.75     49.54 o 
   2   0 -10      598.83      563.78     22.02 o 
   4   0 -10       43.77       39.25      7.57 o 
   6   0 -10       21.48       15.84      4.59 o 
   8   0 -10      320.21      344.49     17.90 o 
  10   0 -10      719.24      776.98     39.01 o 
  12   0 -10     1615.68     1790.62     60.46 o 
  14   0 -10      144.29      146.34     18.13 o 
  16   0 -10       49.75       52.27     11.41 o 
  18   0 -10      164.30      179.84     21.54 o 
  20   0 -10      104.27      131.07     19.00 o 
  22   0 -10      280.58      344.84     31.80 o 
   1   1 -10      242.53      228.18     10.02 o 
   2   1 -10      287.30      278.69     11.48 o 
   3   1 -10      189.92      187.45      9.17 o 
   4   1 -10      300.45      302.94     11.62 o 
   5   1 -10      263.10      260.59     10.87 o 
   6   1 -10      511.63      512.22     15.24 o 
   7   1 -10       30.00       27.60      4.63 o 
   8   1 -10      312.00      312.49     14.21 o 
   9   1 -10       91.48       80.93      9.04 o 
  10   1 -10      100.41      111.14     10.68 o 
  11   1 -10      110.47      119.38     11.15 o 
  12   1 -10      166.87      172.91     13.58 o 
  13   1 -10      148.44      150.23     12.95 o 
  14   1 -10      114.16      111.35     11.45 o 
  15   1 -10        6.47        5.70      3.52 o 
  16   1 -10      138.90      143.24     13.15 o 
  17   1 -10       69.50       86.15     10.57 o 
  18   1 -10      305.16      323.72     20.31 o 
  19   1 -10      296.95      347.42     21.43 o 
  20   1 -10      329.05      350.34     21.77 o 
  21   1 -10        2.61        5.74      4.02 o 
  22   1 -10      305.18      321.29     21.75 o 
   0   2 -10      347.41      370.51     17.95 o 
   1   2 -10       33.35       30.46      3.87 o 
   2   2 -10      126.69      125.81      7.52 o 
   3   2 -10       41.11       41.39      5.40 o 
   4   2 -10      142.89      138.45      9.47 o 
   5   2 -10       48.12       48.35      5.86 o 
   6   2 -10      249.51      233.03     12.37 o 
   7   2 -10      135.75      130.47      9.35 o 
   8   2 -10      124.79      140.18     11.77 o 
   9   2 -10        4.95        3.96      3.35 o 
  10   2 -10      149.79      160.26     12.72 o 
  11   2 -10        0.33       -3.56      3.56 o 
  12   2 -10      189.42      181.03     14.02 o 
  13   2 -10       38.50       35.58      6.74 o 
  14   2 -10      512.09      582.78     25.66 o 
  15   2 -10      101.94      104.91     11.37 o 
  16   2 -10      500.63      575.75     36.45 o 
  17   2 -10       44.63       46.34     10.39 o 
  18   2 -10       14.30       14.79      8.43 o 
  19   2 -10        2.74        2.93      3.35 o 
  20   2 -10       92.39      115.10     18.48 o 
   1   3 -10       68.32       76.27      6.71 o 
   2   3 -10        4.74        3.81      2.61 o 
   3   3 -10      195.75      183.28     10.26 o 
   4   3 -10       53.80       56.78      8.49 o 
   5   3 -10      152.71      178.69     11.82 o 
   6   3 -10      152.28      130.53     18.17 o 
   7   3 -10        4.80        6.83      4.70 o 
   8   3 -10      279.72      300.10     27.24 o 
   9   3 -10      113.56      118.62     17.79 o 
  10   3 -10       28.77       27.86      9.14 o 
  11   3 -10       67.62       89.81     15.68 o 
  12   3 -10       40.41       23.63      8.49 o 
  13   3 -10       47.03       62.37     13.82 o 
  14   3 -10       77.35       82.84     14.98 o 
   2   0  -9      326.62      343.52     22.99 o 
   4   0  -9      359.65      338.35     16.26 o 
   6   0  -9      908.25      889.40     26.50 o 
   8   0  -9     2272.88     2378.45     62.73 o 
  10   0  -9     3588.13     3519.33     78.08 o 
  12   0  -9      405.71      423.74     28.15 o 
  14   0  -9      694.62      709.98     37.55 o 
  16   0  -9      495.10      545.85     34.34 o 
  18   0  -9      571.55      578.84     36.63 o 
  20   0  -9      274.30      280.47     26.87 o 
  22   0  -9      104.02       80.99     15.23 o 
  24   0  -9       87.98       93.03     16.73 o 
   0   1  -9      249.88      256.87     16.24 o 
   1   1  -9       46.56       43.14      4.33 o 
   2   1  -9      345.29      312.21     11.07 o 
   3   1  -9        7.94        4.28      2.14 o 
   4   1  -9      265.90      235.93      9.64 o 
   5   1  -9       74.46       65.85      5.31 o 
   6   1  -9       40.13       45.05      5.57 o 
   7   1  -9       10.90        6.40      2.58 o 
   8   1  -9      271.46      246.33     11.88 o 
   9   1  -9      933.74      968.75     33.84 o 
  10   1  -9      433.31      481.10     20.73 o 
  11   1  -9       98.60       95.96      9.71 o 
  12   1  -9      486.04      494.69     32.36 o 
  13   1  -9      496.28      520.43     22.48 o 
  14   1  -9      488.56      485.32     44.05 o 
  15   1  -9      104.94      112.50     11.46 o 
  16   1  -9      254.79      289.89     17.86 o 
  17   1  -9       70.40       86.86     10.12 o 
  18   1  -9       16.46       23.57      5.71 o 
  19   1  -9       46.73       58.21      8.58 o 
  20   1  -9       20.67       19.17      5.75 o 
  21   1  -9      118.52      120.74     21.97 o 
  22   1  -9       60.88       77.73     10.61 o 
  23   1  -9       40.76       25.77      6.78 o 
  24   1  -9       99.95      111.79     17.73 o 
   1   2  -9       36.65       27.78      3.40 o 
   2   2  -9      283.40      296.14     10.69 o 
   3   2  -9       47.32       49.92      4.66 o 
   4   2  -9      957.09      946.88     22.78 o 
   5   2  -9      332.81      345.02     13.91 o 
   6   2  -9      764.93      840.91     21.82 o 
   7   2  -9      108.81       99.07      7.82 o 
   8   2  -9       40.48       38.32      6.08 o 
   9   2  -9       72.95       68.89     18.14 o 
  10   2  -9       95.20       96.74      9.56 o 
  11   2  -9       39.27       53.56      7.26 o 
  12   2  -9       45.03       35.72      6.24 o 
  13   2  -9       55.39       58.44      7.94 o 
  14   2  -9       87.61       81.90      9.54 o 
  15   2  -9      182.09      195.07     14.53 o 
  16   2  -9      160.49      175.16     14.05 o 
  17   2  -9      110.67      110.14     11.51 o 
  18   2  -9      453.61      491.37     30.06 o 
  19   2  -9       26.33       36.96      7.07 o 
  20   2  -9      376.32      442.71     23.63 o 
  21   2  -9       17.61       24.54      6.42 o 
  22   2  -9      193.92      188.22     16.35 o 
   0   3  -9      207.23      243.15     15.95 o 
   1   3  -9      297.92      324.53     12.91 o 
   2   3  -9      213.45      201.73     10.74 o 
   3   3  -9      217.13      218.39     10.68 o 
   4   3  -9      355.64      375.44     13.98 o 
   5   3  -9      300.17      299.94     12.53 o 
   6   3  -9       21.48       10.63      4.79 o 
   7   3  -9       80.78       85.97      7.95 o 
   8   3  -9       55.20       59.55      6.61 o 
   9   3  -9       84.82       88.54     10.07 o 
  10   3  -9       54.91       64.96      6.99 o 
  11   3  -9        6.63        3.57      3.21 o 
  12   3  -9       84.04      101.63     10.72 o 
  13   3  -9       28.91       23.94      5.56 o 
  14   3  -9      111.66      125.89     17.90 o 
  15   3  -9        7.12        8.84      6.42 o 
  16   3  -9      158.71      143.38     19.93 o 
  17   3  -9      105.58      139.89     19.37 o 
   1   4  -9      200.03      182.21     10.48 o 
   2   4  -9       83.71       98.08     10.78 o 
   3   4  -9       96.29      106.81     12.13 o 
   4   4  -9       85.18       99.61      9.38 o 
   5   4  -9       38.36       47.41      8.31 o 
   6   4  -9      167.77      177.93     12.19 o 
   0   0  -8     1059.61     1115.08     37.95 o 
   2   0  -8      739.46      668.33     21.05 o 
   4   0  -8      908.10      880.65     24.26 o 
   6   0  -8        7.90       14.24      3.67 o 
   8   0  -8     1490.89     1455.34     45.90 o 
  10   0  -8      235.50      257.27     20.23 o 
  12   0  -8      887.99      925.43     39.27 o 
  14   0  -8     1236.03     1272.22     47.67 o 
  16   0  -8      233.16      226.31     21.09 o 
  18   0  -8       67.58       75.16     13.06 o 
  20   0  -8       14.28       14.59      6.25 o 
  22   0  -8       74.94       83.94     14.58 o 
  24   0  -8      191.31      251.34     26.00 o 
  26   0  -8      660.91      683.63     44.17 o 
   1   1  -8        4.38        1.74      1.89 o 
   2   1  -8      413.14      387.05     11.40 o 
   3   1  -8      124.63      115.49      6.44 o 
   4   1  -8      625.14      611.41     14.40 o 
   5   1  -8      463.66      467.23     12.69 o 
   6   1  -8     1145.44     1093.72     19.54 o 
   7   1  -8     1544.71     1605.32     33.82 o 
   8   1  -8     1787.72     1707.76     29.34 o 
   9   1  -8       62.19       61.23      7.25 o 
  10   1  -8      241.25      244.74     14.10 o 
  11   1  -8      965.74     1013.62     28.83 o 
  12   1  -8      901.16      893.57     27.56 o 
  13   1  -8      221.72      227.67     14.23 o 
  14   1  -8       86.31       90.10      9.33 o 
  15   1  -8      541.11      516.50     22.27 o 
  16   1  -8      271.39      313.33     17.73 o 
  17   1  -8      244.49      247.12     15.99 o 
  18   1  -8      212.19      212.70     15.25 o 
  19   1  -8       71.47       64.93      8.88 o 
  20   1  -8      512.86      526.23     37.91 o 
  21   1  -8        2.41        3.33      3.19 o 
  22   1  -8      193.30      190.23     15.60 o 
  23   1  -8        3.29        3.69      3.66 o 
  24   1  -8       26.14       35.71      7.22 o 
  25   1  -8      115.83      106.90     12.51 o 
  26   1  -8        8.03       13.40      5.09 o 
   0   2  -8     1052.16     1122.00     22.43 o 
   1   2  -8       80.78       80.61      4.41 o 
   2   2  -8      654.86      694.47     12.52 o 
   3   2  -8       16.44       19.39      2.29 o 
   4   2  -8       20.58       27.99      3.13 o 
   5   2  -8      141.95      151.83      7.72 o 
   6   2  -8     1152.10     1208.38     27.11 o 
   7   2  -8      338.09      371.37     11.92 o 
   8   2  -8      169.89      172.03     11.98 o 
   9   2  -8      106.13       94.31      8.80 o 
  10   2  -8      425.22      435.59     18.75 o 
  11   2  -8        0.99        3.95      3.07 o 
  12   2  -8      910.57      922.67     48.90 o 
  13   2  -8       39.17       46.05      7.81 o 
  14   2  -8      348.13      337.80     18.75 o 
  15   2  -8       64.62       68.56     11.07 o 
  16   2  -8      257.04      262.00     16.46 o 
  17   2  -8      204.11      194.95     14.42 o 
  18   2  -8      103.17      100.33     10.79 o 
  19   2  -8       34.81       38.51      7.00 o 
  20   2  -8       20.38       20.29      5.25 o 
  21   2  -8      124.17      139.52     13.09 o 
  22   2  -8      227.90      223.30     16.99 o 
  23   2  -8        1.16        2.60      4.30 o 
  24   2  -8      223.31      284.15     19.76 o 
   1   3  -8       49.19       53.36      5.28 o 
   2   3  -8      395.53      418.44     11.05 o 
   3   3  -8      536.05      566.02     12.90 o 
   4   3  -8      164.30      192.23      7.73 o 
   5   3  -8       26.30       25.97      3.04 o 
   6   3  -8      289.86      318.09     10.94 o 
   7   3  -8       95.38       93.94      7.93 o 
   8   3  -8      443.62      483.78     15.97 o 
   9   3  -8        2.26        2.39      1.96 o 
  10   3  -8      384.81      403.53     12.99 o 
  11   3  -8      144.42      152.62      8.15 o 
  12   3  -8       32.74       33.10      4.08 o 
  13   3  -8       85.60       89.36      6.42 o 
  14   3  -8       57.46       59.06      5.49 o 
  15   3  -8       51.25       44.67      4.85 o 
  16   3  -8      174.58      183.10     13.94 o 
  17   3  -8       22.78       22.99      5.26 o 
  18   3  -8      108.18      106.09     16.69 o 
  19   3  -8      101.05      105.92     16.82 o 
   0   4  -8       70.87       72.81     11.04 o 
   1   4  -8      605.39      628.05     18.38 o 
   2   4  -8      146.54      157.34     14.92 o 
   3   4  -8      153.91      149.25     10.69 o 
   4   4  -8      197.21      199.05     12.34 o 
   5   4  -8        6.93        8.38      2.77 o 
   6   4  -8        4.89        4.09      2.78 o 
   7   4  -8      134.19      151.55     10.83 o 
   8   4  -8       75.17       81.72      8.18 o 
   9   4  -8       88.23       99.97      8.84 o 
  10   4  -8       18.17       20.85      4.32 o 
   2   0  -7       23.92       11.45      3.07 o 
   4   0  -7      277.48      271.19     12.61 o 
   6   0  -7      723.28      684.09     26.46 o 
   8   0  -7     1093.32     1069.85     37.36 o 
  10   0  -7     4213.33     4024.66     74.45 o 
  12   0  -7       69.52       77.70     11.17 o 
  14   0  -7      825.24      871.73     37.73 o 
  16   0  -7      363.30      364.84     25.42 o 
  18   0  -7      446.24      438.85     29.06 o 
  20   0  -7      170.53      160.23     18.47 o 
  22   0  -7      139.48      134.57     17.78 o 
  24   0  -7       25.48       21.23      8.50 o 
  26   0  -7        6.32       19.22      8.59 o 
  28   0  -7        3.12        9.33      6.85 o 
   0   1  -7      462.37      422.74     19.84 o 
   1   1  -7       26.03       27.79      4.98 o 
   2   1  -7     1286.59     1341.76     19.45 o 
   3   1  -7      515.24      585.25     13.03 o 
   4   1  -7      738.83      725.17     14.54 o 
   5   1  -7      253.60      237.35      8.45 o 
   6   1  -7       23.58       22.91      3.34 o 
   7   1  -7       51.15       50.63      4.88 o 
   8   1  -7       97.60       88.95      7.79 o 
   9   1  -7      902.30      900.84     24.82 o 
  10   1  -7      331.77      331.73     15.33 o 
  11   1  -7      121.66      115.48      9.38 o 
  12   1  -7     1104.81     1133.42     29.33 o 
  13   1  -7      329.00      340.34     16.47 o 
  14   1  -7       90.70       86.19      8.69 o 
  15   1  -7      315.19      335.73     17.07 o 
  16   1  -7      496.51      508.27     36.31 o 
  17   1  -7       62.81       62.14      8.09 o 
  18   1  -7        4.07       -1.22      3.61 o 
  19   1  -7       49.68       47.15      7.24 o 
  20   1  -7       65.81       57.58     10.65 o 
  21   1  -7        2.56        0.89      2.96 o 
  22   1  -7       41.87       40.01      7.02 o 
  23   1  -7       36.81       46.31      8.70 o 
  24   1  -7      272.82      271.18     18.56 o 
  25   1  -7       83.04       73.29     11.34 o 
  26   1  -7      204.14      228.92     17.73 o 
  27   1  -7       50.32       61.97      9.86 o 
   1   2  -7        4.11        3.26      1.39 o 
   2   2  -7       79.93       79.96      4.07 o 
   3   2  -7      194.79      224.79      7.60 o 
   4   2  -7     1647.45     1679.09     20.70 o 
   5   2  -7      279.25      288.71      8.74 o 
   6   2  -7     1142.65     1151.50     17.39 o 
   7   2  -7       90.38      103.84      5.96 o 
   8   2  -7      555.88      574.95     20.06 o 
   9   2  -7      147.93      155.86      7.37 o 
  10   2  -7      283.57      282.92      9.95 o 
  11   2  -7      119.75      124.55      6.70 o 
  12   2  -7       30.53       31.43      4.12 o 
  13   2  -7      271.37      304.05     12.38 o 
  14   2  -7      119.09      126.40     10.49 o 
  15   2  -7       27.43       26.10      5.05 o 
  16   2  -7       10.84       14.85      4.25 o 
  17   2  -7      188.91      196.25     13.86 o 
  18   2  -7      692.72      734.67     26.95 o 
  19   2  -7      128.75      125.25     11.55 o 
  20   2  -7       58.08       50.63      7.80 o 
  21   2  -7       27.24       25.87      5.73 o 
  22   2  -7      330.51      320.58     19.46 o 
  23   2  -7       11.89        0.70      3.09 o 
  24   2  -7       36.88       37.85      7.43 o 
  25   2  -7       33.62       34.39      6.96 o 
   0   3  -7      997.76     1077.78     29.89 o 
   1   3  -7      209.88      217.98     12.14 o 
   2   3  -7      437.39      452.48     10.44 o 
   3   3  -7      244.68      250.66      7.95 o 
   4   3  -7      582.73      611.76     12.52 o 
   5   3  -7      113.27      120.67      6.28 o 
   6   3  -7      135.70      144.86      6.99 o 
   7   3  -7       58.16       57.58      4.64 o 
   8   3  -7       34.13       31.07      3.54 o 
   9   3  -7        2.90       -0.58      1.49 o 
  10   3  -7      151.69      165.61      8.00 o 
  11   3  -7       23.73       23.10      3.16 o 
  12   3  -7      112.52      103.49      6.51 o 
  13   3  -7        8.57        5.10      2.49 o 
  14   3  -7      233.46      256.89     10.45 o 
  15   3  -7        6.23        3.80      1.98 o 
  16   3  -7      350.24      367.80     12.74 o 
  17   3  -7       37.07       42.90      4.56 o 
  18   3  -7        5.59        8.11      2.55 o 
  19   3  -7      270.15      293.04     15.48 o 
  20   3  -7      127.70      118.75     12.71 o 
  21   3  -7       26.48       34.21      9.95 o 
   1   4  -7      181.71      180.16      9.94 o 
   2   4  -7       82.57       87.72      8.03 o 
   3   4  -7      139.69      147.17     12.44 o 
   4   4  -7       87.12       99.75     10.42 o 
   5   4  -7       20.43       25.99      4.57 o 
   6   4  -7       89.34       97.67      8.33 o 
   7   4  -7       60.71       61.99      7.86 o 
   8   4  -7      133.51      161.54     16.53 o 
   9   4  -7        4.77       -0.69      2.36 o 
  10   4  -7       86.92       76.19      7.47 o 
  11   4  -7      126.48      136.14      9.88 o 
  12   4  -7       29.05       24.40      4.62 o 
  13   4  -7        8.88        5.39      5.19 o 
   0   0  -6    11775.80    13101.85    110.90 o 
   2   0  -6      740.29      666.88     18.00 o 
   4   0  -6      552.22      557.35     16.60 o 
   6   0  -6      177.32      219.86     10.79 o 
   8   0  -6      413.78      424.81     21.87 o 
  10   0  -6      201.46      193.08     15.56 o 
  12   0  -6      877.95      909.74     34.98 o 
  14   0  -6     1418.56     1485.77     46.58 o 
  16   0  -6      499.76      515.83     28.72 o 
  18   0  -6      297.16      305.28     23.18 o 
  20   0  -6      227.14      215.00     20.36 o 
  22   0  -6      973.54      883.13     42.78 o 
  24   0  -6      349.41      375.93     29.60 o 
  26   0  -6      473.75      526.53     36.34 o 
  28   0  -6       90.94      119.99     18.45 o 
   1   1  -6      661.85      715.47     13.06 o 
   2   1  -6      678.98      735.76     13.27 o 
   3   1  -6      120.24      122.50      5.56 o 
   4   1  -6      315.38      287.54      8.46 o 
   5   1  -6      359.14      374.04      9.76 o 
   6   1  -6      982.72     1009.98     21.25 o 
   7   1  -6      147.82      134.15      7.25 o 
   8   1  -6      852.97      800.51     21.35 o 
   9   1  -6       42.97       56.28      6.02 o 
  10   1  -6       37.83       33.95      5.00 o 
  11   1  -6      184.81      192.12     11.29 o 
  12   1  -6      226.88      206.83     11.95 o 
  13   1  -6       12.98        8.34      6.15 o 
  14   1  -6       65.24       70.73      7.49 o 
  15   1  -6       36.13       45.31      6.19 o 
  16   1  -6       87.54       73.89      9.29 o 
  17   1  -6       84.13       88.02     14.27 o 
  18   1  -6      222.00      265.80     15.45 o 
  19   1  -6      281.57      257.36     15.57 o 
  20   1  -6      314.19      331.48     23.50 o 
  21   1  -6       46.16       47.55     10.07 o 
  22   1  -6      284.21      281.53     17.43 o 
  23   1  -6      120.92      119.60     11.71 o 
  24   1  -6        0.44        5.00      3.70 o 
  25   1  -6      150.57      152.71     13.66 o 
  26   1  -6        7.05        6.58      4.48 o 
  27   1  -6       27.02       35.67      7.06 o 
  28   1  -6      146.68      167.15     15.47 o 
   0   2  -6      478.06      471.81     15.00 o 
   1   2  -6       47.18       49.50      2.94 o 
   2   2  -6      886.32      862.58     11.90 o 
   3   2  -6      202.18      210.57      6.84 o 
   4   2  -6      759.88      807.05     13.36 o 
   5   2  -6       57.78       83.01      4.45 o 
   6   2  -6      521.29      548.59     11.25 o 
   7   2  -6       60.62       61.91      4.46 o 
   8   2  -6      394.06      407.90     10.98 o 
   9   2  -6      169.84      177.40      7.36 o 
  10   2  -6      487.03      497.18     12.37 o 
  11   2  -6        7.63        5.39      1.76 o 
  12   2  -6      663.29      681.70     14.85 o 
  13   2  -6       36.89       33.37      3.53 o 
  14   2  -6      727.54      687.32     15.26 o 
  15   2  -6       29.05       19.00      4.21 o 
  16   2  -6       99.43       84.64      6.54 o 
  17   2  -6      261.50      274.02     11.76 o 
  18   2  -6      253.41      249.19     15.21 o 
  19   2  -6       48.04       46.19      7.99 o 
  20   2  -6       33.20       40.78      6.85 o 
  21   2  -6       67.97       71.36     15.17 o 
  22   2  -6      113.91      116.05     11.44 o 
  23   2  -6       46.51       34.92      6.81 o 
  24   2  -6      255.02      287.61     18.72 o 
  25   2  -6       13.47       15.91      5.04 o 
  26   2  -6      181.08      198.22     16.13 o 
   1   3  -6      405.06      401.95     12.30 o 
   2   3  -6      268.08      253.01      9.81 o 
   3   3  -6       47.03       47.61      3.14 o 
   4   3  -6      143.49      141.73      5.49 o 
   5   3  -6       16.71       17.25      2.41 o 
   6   3  -6      513.59      538.22     12.31 o 
   7   3  -6       11.73       12.24      3.33 o 
   8   3  -6      261.55      272.20      9.25 o 
   9   3  -6      217.86      231.22     11.57 o 
  10   3  -6      334.97      355.73     12.58 o 
  11   3  -6       77.43       73.99      5.22 o 
  12   3  -6       28.82       34.74      3.78 o 
  13   3  -6      262.15      255.04      9.86 o 
  14   3  -6       26.96       24.07      3.29 o 
  15   3  -6      127.44      142.50      7.60 o 
  16   3  -6      339.67      337.98     11.78 o 
  17   3  -6       19.19       26.69      3.53 o 
  18   3  -6       86.39      100.24      6.66 o 
  19   3  -6       45.36       43.35      4.52 o 
  20   3  -6      224.85      222.23      9.98 o 
  21   3  -6      151.82      155.75     13.00 o 
  22   3  -6        9.37        8.72      3.87 o 
   0   4  -6      327.89      371.22     18.18 o 
   1   4  -6       58.11       48.38      5.79 o 
   2   4  -6      185.36      218.03     11.71 o 
   3   4  -6      100.42      116.51      8.66 o 
   4   4  -6       90.85      102.09      8.17 o 
   5   4  -6       19.71       24.16      4.09 o 
   6   4  -6       12.68       10.28      5.97 o 
   7   4  -6       72.78       97.26      7.97 o 
   8   4  -6       44.73       50.88      5.87 o 
   9   4  -6       45.47       55.17      6.26 o 
  10   4  -6       86.92      101.21      8.37 o 
  11   4  -6       18.56       21.01      4.30 o 
  12   4  -6      194.06      221.01     12.23 o 
  13   4  -6       17.17       17.49      4.17 o 
  14   4  -6      209.86      230.70     12.65 o 
  15   4  -6       94.47       93.68      8.18 o 
   2   0  -5     1963.73     2153.75     53.08 o 
   4   0  -5     1125.00     1269.47     22.77 o 
   6   0  -5      176.80      178.16      8.96 o 
   8   0  -5     1288.68     1348.03     36.65 o 
  10   0  -5      800.08      695.77     27.48 o 
  12   0  -5      307.88      345.70     23.05 o 
  14   0  -5      354.78      344.11     21.33 o 
  16   0  -5      402.49      429.68     24.96 o 
  18   0  -5      664.63      625.51     31.90 o 
  20   0  -5      952.21      907.56     40.10 o 
  22   0  -5      272.22      234.06     21.50 o 
  24   0  -5       82.46       81.61     13.56 o 
  26   0  -5       80.73       55.05     11.72 o 
  28   0  -5        9.98       17.82      7.55 o 
  30   0  -5      136.35       97.15     16.97 o 
   0   1  -5      313.16      290.88      8.72 o 
   1   1  -5      243.72      272.20      6.01 o 
   2   1  -5     2824.60     3047.15     19.97 o 
   3   1  -5      801.24      950.84     13.33 o 
   4   1  -5      402.25      384.52      7.24 o 
   5   1  -5      196.07      217.05      6.16 o 
   6   1  -5      259.23      273.12      6.94 o 
   7   1  -5       80.74       95.79      5.36 o 
   8   1  -5      260.31      279.17      9.23 o 
   9   1  -5      130.23      119.58      8.01 o 
  10   1  -5     1209.85     1233.94     25.93 o 
  11   1  -5       21.20       21.19      4.69 o 
  12   1  -5     1416.43     1404.83     29.14 o 
  13   1  -5       77.33       80.97      6.10 o 
  14   1  -5     1664.79     1727.41     33.99 o 
  15   1  -5      191.64      215.21     19.80 o 
  16   1  -5      384.53      397.29     17.22 o 
  17   1  -5      113.36      106.39      9.28 o 
  18   1  -5       72.81       67.74      7.56 o 
  19   1  -5       37.74       27.74      5.34 o 
  20   1  -5      304.99      297.15     18.32 o 
  21   1  -5       94.68       97.00      9.78 o 
  22   1  -5      120.92      140.13     11.95 o 
  23   1  -5        0.11        5.69      3.42 o 
  24   1  -5      552.43      575.15     25.06 o 
  25   1  -5       89.86       84.98     10.10 o 
  26   1  -5      273.15      299.54     19.09 o 
  27   1  -5       20.94       23.00      6.05 o 
  28   1  -5      228.43      252.09     18.29 o 
  29   1  -5       21.96       19.25     10.96 o 
   1   2  -5       41.36       46.06      2.57 o 
   2   2  -5      107.36      104.69      4.74 o 
   3   2  -5      112.86      103.77      4.78 o 
   4   2  -5      516.65      520.90      9.95 o 
   5   2  -5      328.11      348.87      8.30 o 
   6   2  -5      314.65      298.91      8.57 o 
   7   2  -5      226.81      255.03      8.05 o 
   8   2  -5      632.20      638.15     12.84 o 
   9   2  -5       17.37       20.89      2.59 o 
  10   2  -5       19.09       21.72      2.60 o 
  11   2  -5      223.07      229.46      8.10 o 
  12   2  -5      134.95      121.11      5.98 o 
  13   2  -5       77.01       90.39      5.06 o 
  14   2  -5       43.89       41.25      3.30 o 
  15   2  -5      146.26      144.61      6.80 o 
  16   2  -5      518.73      509.85     12.75 o 
  17   2  -5       33.94       27.60      3.17 o 
  18   2  -5      330.15      340.72     12.63 o 
  19   2  -5      117.88      105.89      7.28 o 
  20   2  -5      142.52      154.96      8.71 o 
  21   2  -5       37.66       45.32     11.67 o 
  22   2  -5      195.78      193.47     26.05 o 
  23   2  -5        4.74       13.13      4.22 o 
  24   2  -5      268.39      273.73     23.70 o 
  25   2  -5        1.68        0.45      2.81 o 
  26   2  -5       23.32       17.64      4.91 o 
  27   2  -5       41.14       53.29      9.46 o 
   0   3  -5      935.04      932.62     24.92 o 
   1   3  -5       31.59       35.09      4.26 o 
   2   3  -5      383.73      402.85     11.63 o 
   3   3  -5       26.60       29.52      3.50 o 
   4   3  -5       84.27       82.26      5.05 o 
   5   3  -5      251.09      246.66      7.17 o 
   6   3  -5       33.82       30.84      2.92 o 
   7   3  -5      277.29      298.06      8.80 o 
   8   3  -5      144.42      147.84      6.47 o 
   9   3  -5       55.76       60.25      4.37 o 
  10   3  -5      250.23      255.54      8.94 o 
  11   3  -5       19.00       14.74      2.35 o 
  12   3  -5      162.93      163.77      7.47 o 
  13   3  -5       46.96       47.39      4.63 o 
  14   3  -5      161.24      153.81      8.03 o 
  15   3  -5       51.53       49.88      4.42 o 
  16   3  -5      185.22      196.07      8.68 o 
  17   3  -5      202.95      211.80      9.12 o 
  18   3  -5      171.77      155.41      9.69 o 
  19   3  -5       23.68       18.87      3.11 o 
  20   3  -5      179.35      170.93      8.47 o 
  21   3  -5       39.35       42.87      4.39 o 
  22   3  -5      135.90      148.84      9.63 o 
  23   3  -5        3.24        1.10      2.04 o 
  24   3  -5      297.90      391.60     20.92 o 
   1   4  -5      628.28      694.78     19.77 o 
   2   4  -5      265.59      285.68     12.79 o 
   3   4  -5       83.04       85.01      7.12 o 
   4   4  -5      225.77      243.79     11.80 o 
   5   4  -5       15.50       10.52      3.61 o 
   6   4  -5      222.89      230.15     13.19 o 
   7   4  -5      125.06      148.95     10.78 o 
   8   4  -5      161.23      165.28      9.96 o 
   9   4  -5        2.16       -2.62      2.62 o 
  10   4  -5       38.77       46.97      5.58 o 
  11   4  -5      662.49      616.57     19.46 o 
  12   4  -5       36.97       41.01      5.26 o 
  13   4  -5        0.51        4.03      2.41 o 
  14   4  -5       53.73       50.61      5.88 o 
  15   4  -5      101.46      116.02      8.82 o 
  16   4  -5       36.89       40.64      6.70 o 
  17   4  -5       34.69       34.88      6.39 o 
   0   0  -4     8660.12     9049.56     75.00 o 
   2   0  -4      478.13      428.94     11.68 o 
   4   0  -4     1029.87     1109.93     19.30 o 
   6   0  -4      169.56      181.05     11.73 o 
   8   0  -4      721.29      826.64     26.33 o 
  10   0  -4     1899.68     2060.59     44.12 o 
  12   0  -4     3397.92     3697.10     62.92 o 
  14   0  -4      619.63      597.30     26.90 o 
  16   0  -4      500.23      481.75     25.62 o 
  18   0  -4       89.13       92.42     12.04 o 
  20   0  -4        2.16       -4.59      4.59 o 
  22   0  -4      727.73      718.33     36.50 o 
  24   0  -4      308.28      343.19     26.57 o 
  26   0  -4      506.14      525.14     34.61 o 
  28   0  -4      155.30      191.93     22.04 o 
  30   0  -4       36.98       43.55     12.03 o 
   1   1  -4       23.19       21.36      1.64 o 
   2   1  -4     1142.86     1199.02     11.25 o 
   3   1  -4       21.54       30.13      1.95 o 
   4   1  -4     1883.96     1952.11     16.41 o 
   5   1  -4       44.05       49.82      2.80 o 
   6   1  -4     1554.34     1602.27     16.81 o 
   7   1  -4      174.93      213.53      5.59 o 
   8   1  -4      343.47      342.40      7.22 o 
   9   1  -4       54.90       57.88      3.11 o 
  10   1  -4      451.29      480.56      9.78 o 
  11   1  -4       58.67       71.60      6.01 o 
  12   1  -4      259.78      278.85      9.08 o 
  13   1  -4       26.23       25.98      2.64 o 
  14   1  -4      142.83      151.48      7.90 o 
  15   1  -4       21.30       27.47      4.44 o 
  16   1  -4      457.29      422.67     17.03 o 
  17   1  -4       68.27       94.35      8.41 o 
  18   1  -4     1056.92     1023.83     27.80 o 
  19   1  -4       24.86       17.83      4.42 o 
  20   1  -4     1171.16     1140.80     40.13 o 
  21   1  -4        6.70        9.90      4.01 o 
  22   1  -4      478.84      529.05     48.86 o 
  23   1  -4       14.47       24.79      5.42 o 
  24   1  -4      173.31      164.86     13.26 o 
  25   1  -4        7.99        4.79      3.13 o 
  26   1  -4       17.06       17.58      5.12 o 
  27   1  -4       12.36       17.36      5.22 o 
  28   1  -4      122.84      116.51     13.30 o 
  29   1  -4      101.47      126.25     12.98 o 
  30   1  -4       97.62      114.50     12.77 o 
   0   2  -4      634.44      623.11     13.14 o 
   1   2  -4       10.61       11.70      1.44 o 
   2   2  -4      273.60      255.07      6.15 o 
   3   2  -4      299.48      318.31      7.59 o 
   4   2  -4      355.52      372.16      7.73 o 
   5   2  -4      528.24      573.90     10.75 o 
   6   2  -4      215.39      256.05      7.38 o 
   7   2  -4      338.80      352.01      8.85 o 
   8   2  -4      267.29      263.75      6.80 o 
   9   2  -4       41.26       44.16      2.95 o 
  10   2  -4      279.69      272.94      7.26 o 
  11   2  -4        2.70        0.98      0.75 o 
  12   2  -4      332.18      307.97      9.01 o 
  13   2  -4       37.97       33.38      3.12 o 
  14   2  -4      573.45      548.68     11.09 o 
  15   2  -4        8.12       15.16      2.38 o 
  16   2  -4      657.58      680.63     13.99 o 
  17   2  -4      224.54      210.16      7.91 o 
  18   2  -4      133.93      135.28      6.43 o 
  19   2  -4       63.44       58.82      5.59 o 
  20   2  -4       75.90       69.35      5.73 o 
  21   2  -4       50.77       60.20      5.39 o 
  22   2  -4      107.04      114.13      7.25 o 
  23   2  -4       89.17       85.08     16.31 o 
  24   2  -4      129.35      128.17     11.87 o 
  25   2  -4       15.76       20.78      5.27 o 
  26   2  -4      450.30      491.50     67.98 o 
  27   2  -4      166.88      165.62     14.53 o 
  28   2  -4      137.68      144.91     13.88 o 
   1   3  -4      194.12      198.54      7.75 o 
   2   3  -4       47.87       60.93      4.49 o 
   3   3  -4      363.24      386.28     14.85 o 
   4   3  -4       12.74       11.94      3.40 o 
   5   3  -4      105.84      109.44      5.82 o 
   6   3  -4      570.43      559.25     10.47 o 
   7   3  -4        6.16        8.80      2.29 o 
   8   3  -4      906.83      977.38     15.64 o 
   9   3  -4      287.78      302.06     10.37 o 
  10   3  -4      495.03      496.51     10.20 o 
  11   3  -4       10.32        7.82      1.59 o 
  12   3  -4       83.78       86.79      5.28 o 
  13   3  -4      198.28      206.58     11.90 o 
  14   3  -4      384.47      363.02     11.06 o 
  15   3  -4        7.18        7.75      2.09 o 
  16   3  -4      356.29      349.82     11.16 o 
  17   3  -4       13.68       15.73      2.65 o 
  18   3  -4      254.49      247.55      9.64 o 
  19   3  -4       50.18       46.45      4.37 o 
  20   3  -4      136.56      144.51      7.57 o 
  21   3  -4       35.26       39.60      3.98 o 
  22   3  -4      161.74      175.97     10.12 o 
  23   3  -4        9.69       11.37      3.62 o 
  24   3  -4       94.85       90.28     10.23 o 
   0   4  -4       94.29       96.09     14.02 o 
   1   4  -4      270.56      314.14     18.02 o 
   2   4  -4      145.75      145.98     10.11 o 
   3   4  -4       60.28       69.26      8.73 o 
   4   4  -4       98.55      105.55      7.55 o 
   5   4  -4       40.50       42.02      4.90 o 
   6   4  -4       57.65       58.39      5.79 o 
   7   4  -4      207.55      231.90     11.11 o 
   8   4  -4       18.93       23.18      3.90 o 
   9   4  -4      138.96      143.45      9.01 o 
  10   4  -4      369.16      372.36     14.51 o 
  11   4  -4      221.56      240.33     11.80 o 
  12   4  -4      566.10      577.40     18.35 o 
  13   4  -4       20.97       20.13      4.35 o 
  14   4  -4      181.02      192.31     13.82 o 
  15   4  -4      128.67      119.60     11.12 o 
  16   4  -4       28.63       40.88      6.75 o 
  17   4  -4      108.84      104.28     19.50 o 
  18   4  -4        0.37        4.91      2.98 o 
   1   5  -4       36.57       28.26      9.37 o 
   2   0  -3     2040.35     2006.16     21.85 o 
   4   0  -3     1311.76     1296.40     18.62 o 
   6   0  -3     3731.94     3700.06     47.69 o 
   8   0  -3     1844.22     1806.62     36.13 o 
  10   0  -3     4822.19     5436.92     67.35 o 
  12   0  -3      818.76     1002.53     31.19 o 
  14   0  -3      262.43      300.48     18.19 o 
  16   0  -3     1098.12     1115.32     26.54 o 
  18   0  -3     1826.65     1824.34     36.01 o 
  20   0  -3      460.49      461.77     26.66 o 
  22   0  -3     1178.60     1165.27     32.11 o 
  24   0  -3      326.92      342.81     18.42 o 
  26   0  -3       63.83       65.25     12.71 o 
  28   0  -3      191.84      233.57     24.07 o 
  30   0  -3      186.88      224.92     24.62 o 
   0   1  -3      546.93      525.11      9.03 o 
   1   1  -3      267.16      287.44      4.75 o 
   2   1  -3      188.93      154.05      3.56 o 
   3   1  -3      202.42      225.05      4.95 o 
   4   1  -3       96.23      113.42      3.58 o 
   5   1  -3      809.27      846.21      9.65 o 
   6   1  -3      169.87      197.95      4.82 o 
   7   1  -3      337.51      357.86      6.63 o 
   8   1  -3      495.87      570.11      8.56 o 
   9   1  -3     2191.32     2559.62     17.22 o 
  10   1  -3      624.70      630.21      8.77 o 
  11   1  -3       13.40        9.65      1.77 o 
  12   1  -3     1199.43     1193.34     13.46 o 
  13   1  -3     1150.93     1276.61     14.07 o 
  14   1  -3     1089.55     1064.36     16.82 o 
  15   1  -3      204.19      238.78      7.92 o 
  16   1  -3      550.27      543.05     19.86 o 
  17   1  -3      326.69      295.55     26.14 o 
  18   1  -3       25.99       23.07      4.51 o 
  19   1  -3       12.52       11.91      3.58 o 
  20   1  -3       46.64       45.99      6.31 o 
  21   1  -3       82.58       86.85      8.66 o 
  22   1  -3       66.23       58.32     11.16 o 
  23   1  -3       17.11       23.17      4.86 o 
  24   1  -3      244.78      281.83     18.14 o 
  25   1  -3       32.20       35.94      6.36 o 
  26   1  -3       28.65       31.21      4.96 o 
  27   1  -3       46.98       37.93      6.95 o 
  28   1  -3      297.84      325.28     16.31 o 
  29   1  -3       41.38       51.14      6.79 o 
  30   1  -3      156.06      180.68     15.58 o 
   1   2  -3       59.15       58.48      2.30 o 
   2   2  -3     1097.24     1083.55     18.44 o 
   3   2  -3      206.81      221.54      5.19 o 
   4   2  -3     1369.95     1421.07     16.82 o 
   5   2  -3      575.84      640.71      8.84 o 
   6   2  -3     1866.84     1955.96     16.19 o 
   7   2  -3      578.25      641.97      9.69 o 
   8   2  -3     1160.81     1153.77     13.36 o 
   9   2  -3      193.35      209.76      5.90 o 
  10   2  -3      544.56      509.51     11.16 o 
  11   2  -3      225.96      239.82      7.47 o 
  12   2  -3        9.72       12.02      2.27 o 
  13   2  -3       98.31      110.06      5.24 o 
  14   2  -3      351.61      344.00      8.34 o 
  15   2  -3      217.10      224.08      6.88 o 
  16   2  -3      638.14      613.00     12.65 o 
  17   2  -3      138.84      124.04      5.85 o 
  18   2  -3     1126.94     1097.22     17.20 o 
  19   2  -3        1.29        3.97      1.51 o 
  20   2  -3      928.91      932.42     16.10 o 
  21   2  -3        1.79        3.04      1.66 o 
  22   2  -3      353.38      375.77     13.27 o 
  23   2  -3       22.57       22.48      4.85 o 
  24   2  -3       42.36       39.98      6.58 o 
  25   2  -3       66.14       79.39      7.49 o 
  26   2  -3       37.99       42.83      5.76 o 
  27   2  -3       38.12       43.11      5.87 o 
  28   2  -3      269.03      338.00     20.63 o 
  29   2  -3       32.20       15.75      5.28 o 
   0   3  -3      319.40      300.27     16.88 o 
   1   3  -3      388.33      417.17     10.45 o 
   2   3  -3      397.10      399.33     12.26 o 
   3   3  -3       88.94      100.59      6.24 o 
   4   3  -3      530.23      568.77     14.72 o 
   5   3  -3       43.41       47.83      4.55 o 
   7   3  -3      142.76      150.29      5.58 o 
   8   3  -3      490.19      489.35      8.90 o 
   9   3  -3      889.75      946.53     13.03 o 
  10   3  -3      431.54      450.47      9.37 o 
  11   3  -3       29.40       30.90      2.65 o 
  12   3  -3      257.32      264.45      8.81 o 
  13   3  -3      130.45      118.52      6.08 o 
  14   3  -3      116.29      125.74      6.36 o 
  15   3  -3       33.69       34.18      3.81 o 
  16   3  -3      167.45      154.85      7.29 o 
  17   3  -3        7.94        5.27      1.77 o 
  18   3  -3      179.68      163.46      7.63 o 
  19   3  -3      104.50      109.60      6.40 o 
  20   3  -3       29.36       25.58      3.23 o 
  21   3  -3      113.59      111.88      6.62 o 
  22   3  -3       50.17       51.24      5.61 o 
  23   3  -3      154.76      181.97     15.14 o 
  24   3  -3      394.46      407.19     20.75 o 
  25   3  -3       12.17       11.96      4.95 o 
   1   4  -3      356.81      378.36     27.41 o 
   2   4  -3       22.07       17.40      4.41 o 
   3   4  -3       57.65       52.85      4.95 o 
   4   4  -3      238.27      248.18     13.82 o 
   5   4  -3       68.21       64.82      5.56 o 
   6   4  -3      333.61      371.41     13.15 o 
   7   4  -3       18.86       18.88      5.16 o 
   8   4  -3      223.65      234.69     10.73 o 
   9   4  -3       36.86       34.42      4.37 o 
  10   4  -3       56.26       48.84      5.20 o 
  11   4  -3      170.96      170.12      9.54 o 
  12   4  -3       41.91       47.25      6.77 o 
  13   4  -3       64.31       64.14      8.20 o 
  14   4  -3       17.49       11.04      3.98 o 
  15   4  -3       98.11       90.95     13.07 o 
  16   4  -3       33.54       36.02      6.22 o 
  17   4  -3       70.48       62.36      7.94 o 
  18   4  -3      114.95      123.47     10.97 o 
  19   4  -3       34.32       32.50      7.20 o 
   0   5  -3      112.21      166.12     21.03 o 
   1   5  -3       34.10       29.88     12.97 o 
   2   5  -3       65.40       67.62      9.66 o 
   3   5  -3      255.97      259.86     18.19 o 
   4   5  -3      107.09      108.93     12.20 o 
   5   5  -3      248.20      255.39     18.11 o 
   6   5  -3       16.98       23.70      6.37 o 
   0   0  -2    17607.69    18065.79     72.83 o 
   2   0  -2      732.84      757.46     11.10 o 
   4   0  -2     1726.31     1943.81     27.55 o 
   6   0  -2     1168.68     1339.77     25.86 o 
   8   0  -2     1690.09     1836.24     25.08 o 
  10   0  -2      909.81     1027.76     27.96 o 
  12   0  -2     1067.89     1428.89     35.73 o 
  14   0  -2     1669.13     1777.98     42.82 o 
  16   0  -2     1125.14     1111.59     36.55 o 
  18   0  -2      311.38      313.38     20.75 o 
  20   0  -2       11.28       15.01      5.21 o 
  22   0  -2      572.30      518.39     29.93 o 
  24   0  -2        3.05        3.52      3.83 o 
  26   0  -2      836.16      896.50     43.66 o 
  28   0  -2      243.42      233.34     23.53 o 
  30   0  -2       97.33      150.84     20.31 o 
   1   1  -2      638.15      672.06      5.90 o 
   2   1  -2     2186.32     2143.17     22.31 o 
   3   1  -2      321.57      324.90      4.62 o 
   4   1  -2     2998.77     2836.89     24.53 o 
   5   1  -2     1369.50     1439.48     11.34 o 
   6   1  -2     2436.97     2340.45     13.81 o 
   7   1  -2     2413.95     2584.11     18.56 o 
   8   1  -2     1560.18     1569.13     12.07 o 
   9   1  -2      428.12      465.72      6.79 o 
  10   1  -2      197.39      212.50      4.71 o 
  11   1  -2        1.72        2.67      0.81 o 
  12   1  -2      711.22      852.21     12.94 o 
  13   1  -2      328.57      337.54      8.82 o 
  14   1  -2       32.94       30.19      2.11 o 
  15   1  -2      260.04      293.96      5.71 o 
  16   1  -2      766.73      756.66     11.31 o 
  17   1  -2      114.51      128.99      5.10 o 
  18   1  -2      692.25      673.30     17.59 o 
  19   1  -2      285.67      299.03     12.21 o 
  20   1  -2     1607.07     1583.38     32.98 o 
  21   1  -2       71.68       81.21      6.85 o 
  22   1  -2      261.82      268.45     12.52 o 
  23   1  -2       26.99       29.80      4.47 o 
  24   1  -2      261.60      276.97     13.42 o 
  25   1  -2      272.83      304.31     14.49 o 
  26   1  -2        8.12       10.36      3.41 o 
  27   1  -2      198.30      213.33     34.31 o 
  28   1  -2      128.40      147.39     18.73 o 
  29   1  -2       84.70       95.72     11.10 o 
  30   1  -2      292.02      362.46     21.78 o 
  31   1  -2      164.09      171.82     15.42 o 
   0   2  -2     1639.88     1616.21     36.10 o 
   1   2  -2       28.86       38.09      2.68 o 
   2   2  -2      694.63      676.71     10.71 o 
   3   2  -2       73.16       77.22      4.80 o 
   4   2  -2       86.17       82.80      2.79 o 
   5   2  -2      639.90      671.35      8.46 o 
   6   2  -2     2063.80     2336.78     18.06 o 
   7   2  -2      940.85     1011.60     11.25 o 
   8   2  -2       68.82       75.52      3.26 o 
   9   2  -2      114.21      134.88      4.48 o 
  10   2  -2      994.97     1002.51     12.47 o 
  11   2  -2        6.52        6.67      1.22 o 
  12   2  -2     1454.24     1448.25     16.06 o 
  13   2  -2       13.80       15.47      1.87 o 
  14   2  -2      818.59      792.71     12.34 o 
  15   2  -2       96.74       90.12      4.50 o 
  16   2  -2      237.79      241.83      7.68 o 
  17   2  -2       10.31        9.06      1.71 o 
  18   2  -2       45.02       42.12      3.74 o 
  19   2  -2       71.92       72.51      4.40 o 
  20   2  -2       15.83       16.03      2.19 o 
  21   2  -2       91.00       94.35      5.11 o 
  22   2  -2      269.30      266.73      8.25 o 
  23   2  -2       58.86       47.49      6.86 o 
  24   2  -2      292.38      317.78     18.24 o 
  25   2  -2        7.54       11.14      3.21 o 
  26   2  -2      219.49      226.18     15.76 o 
  27   2  -2       93.52      101.18     10.92 o 
  28   2  -2      191.41      199.11     15.53 o 
  29   2  -2      366.11      331.57     20.46 o 
   1   3  -2       89.89       88.43      7.10 o 
   2   3  -2       92.49       88.96      5.42 o 
   3   3  -2      211.12      221.45      8.56 o 
   4   3  -2      124.31      132.74      6.76 o 
   5   3  -2       47.37       48.00      4.48 o 
   6   3  -2     1252.92     1268.56     16.28 o 
   7   3  -2       57.24       62.69      2.63 o 
   8   3  -2      858.01      892.45     11.73 o 
   9   3  -2      158.89      160.02      5.28 o 
  10   3  -2      808.88      793.97     14.17 o 
  11   3  -2       17.52       20.22      2.59 o 
  12   3  -2       44.28       48.44      3.68 o 
  13   3  -2      355.74      359.70      9.93 o 
  14   3  -2      365.65      364.90     10.22 o 
  15   3  -2       39.08       38.79      3.15 o 
  16   3  -2      652.86      618.36     13.86 o 
  17   3  -2        7.25        4.78      1.92 o 
  18   3  -2      184.82      180.72      7.76 o 
  19   3  -2       52.25       49.09      4.22 o 
  20   3  -2      277.92      279.60      9.86 o 
  21   3  -2      110.26      108.63      6.29 o 
  22   3  -2      190.44      181.52      8.08 o 
  23   3  -2       93.15       78.75      8.80 o 
  24   3  -2       39.01       36.17      6.08 o 
  25   3  -2       58.18       69.52     11.35 o 
  26   3  -2        3.70        2.78      2.71 o 
   0   4  -2       83.51      125.37     15.61 o 
   1   4  -2      255.52      261.45     15.69 o 
   2   4  -2      121.49      149.40     11.88 o 
   3   4  -2       49.73       53.48      7.44 o 
   4   4  -2      173.38      188.24     13.99 o 
   5   4  -2       21.19       20.48      4.33 o 
   6   4  -2       40.23       46.15      7.01 o 
   7   4  -2       73.28       82.50      8.88 o 
   8   4  -2       31.42       33.58      6.16 o 
   9   4  -2       57.76       63.82      8.18 o 
  10   4  -2      148.29      160.32     12.51 o 
  11   4  -2      304.08      290.98     16.67 o 
  12   4  -2      267.19      268.26     22.44 o 
  13   4  -2       18.92       21.05      4.76 o 
  14   4  -2      101.68       95.84      9.82 o 
  15   4  -2       78.04       70.13      8.96 o 
  16   4  -2      136.19      137.62     11.53 o 
  17   4  -2       97.53      109.72     10.34 o 
  18   4  -2        5.01       -0.46      3.09 o 
  19   4  -2       13.12        9.02      5.38 o 
  20   4  -2        9.76       15.94      4.28 o 
   1   5  -2       48.66       49.24      8.15 o 
   2   5  -2       53.82       59.35      8.98 o 
   3   5  -2       15.96       21.84      5.55 o 
   4   5  -2      119.39      118.17     12.35 o 
   5   5  -2       14.06       15.36      5.06 o 
   6   5  -2       39.06       48.11     11.99 o 
   7   5  -2       58.40       68.30      9.69 o 
   2   0  -1     1658.90     1527.19     17.27 o 
   4   0  -1     5362.51     5678.57     41.53 o 
   6   0  -1     1568.89     1581.43     26.19 o 
   8   0  -1      699.18      643.21     19.11 o 
  10   0  -1     4496.52     4882.25     58.50 o 
  12   0  -1      559.16      640.06     23.20 o 
  14   0  -1      732.88      812.63     28.46 o 
  16   0  -1     1495.92     1511.11     41.54 o 
  18   0  -1     1861.79     1772.75     48.10 o 
  20   0  -1      140.65      122.44     13.79 o 
  22   0  -1     1379.94     1497.96     49.85 o 
  24   0  -1      160.00      178.96     18.44 o 
  26   0  -1      111.95      129.04     16.64 o 
  28   0  -1       20.54       16.17      6.98 o 
  30   0  -1       39.50       43.68     11.03 o 
  32   0  -1      718.09      796.05     47.20 o 
   0   1  -1       11.84        4.66      1.36 o 
   1   1  -1     1033.51     1075.82     22.38 o 
   2   1  -1    14717.63    14743.17     47.48 o 
   3   1  -1    16150.45    16187.74    219.05 o 
   4   1  -1      798.59      795.10     10.57 o 
   5   1  -1      907.81      874.48      8.28 o 
   6   1  -1      233.54      217.99      3.92 o 
   7   1  -1       27.38       29.13      1.55 o 
   8   1  -1        7.06        3.60      0.67 o 
   9   1  -1     1107.45     1191.04      9.64 o 
  10   1  -1      798.34      759.36     10.65 o 
  11   1  -1      103.38      104.05      3.22 o 
  12   1  -1     1792.08     1775.90     14.26 o 
  13   1  -1      296.67      322.65      6.18 o 
  14   1  -1      828.96      797.96      9.74 o 
  15   1  -1      186.80      190.61      4.82 o 
  16   1  -1      589.19      629.72      8.24 o 
  17   1  -1      231.70      226.24      6.89 o 
  18   1  -1      150.13      171.16      5.81 o 
  19   1  -1      389.82      375.35      9.98 o 
  20   1  -1      898.69      881.07     25.70 o 
  21   1  -1      109.03      113.37      9.70 o 
  22   1  -1        3.26        0.21      5.72 o 
  23   1  -1       16.34       17.91      4.82 o 
  24   1  -1      876.78      879.31     37.80 o 
  25   1  -1      699.93      701.74     26.49 o 
  26   1  -1      256.33      278.64     17.26 o 
  27   1  -1       96.64      103.68     10.94 o 
  28   1  -1      195.17      198.53     15.37 o 
  29   1  -1       55.68       74.49      9.82 o 
  30   1  -1       89.87      103.55      9.58 o 
  31   1  -1       17.46       10.78      3.72 o 
   1   2  -1      141.91      182.28      4.91 o 
   2   2  -1        5.67        7.69      0.92 o 
   3   2  -1      540.70      591.85     11.85 o 
   4   2  -1     2633.87     2700.24     33.80 o 
   5   2  -1       25.96       33.69      1.91 o 
   6   2  -1     1587.07     1606.15     19.84 o 
   7   2  -1      143.71      158.18      4.39 o 
   8   2  -1     2099.29     2112.66     24.53 o 
   9   2  -1       41.59       43.52      3.12 o 
  10   2  -1      114.56      115.85      3.89 o 
  11   2  -1      408.24      426.84      7.56 o 
  12   2  -1       29.46       27.84      2.27 o 
  13   2  -1       98.28       92.29      4.07 o 
  14   2  -1      236.10      226.97      8.40 o 
  15   2  -1        5.55        4.31      1.15 o 
  16   2  -1     1146.59     1155.05     16.42 o 
  17   2  -1      294.10      297.85      8.47 o 
  18   2  -1      890.86      895.11     14.69 o 
  19   2  -1      205.12      199.32      6.99 o 
  20   2  -1      207.65      215.70      7.26 o 
  21   2  -1       39.24       35.72      3.02 o 
  22   2  -1      610.34      646.67     12.39 o 
  23   2  -1       10.83       12.74      2.44 o 
  24   2  -1      127.36      136.53     11.49 o 
  25   2  -1       98.64      112.97     10.76 o 
  26   2  -1      185.57      179.81     13.84 o 
  27   2  -1       79.38       78.08      9.59 o 
  28   2  -1      103.34      111.29     11.55 o 
  29   2  -1        1.18        5.91      3.62 o 
   0   3  -1     1211.90     1313.86     40.77 o 
   1   3  -1       70.48       73.58      7.13 o 
   2   3  -1      433.45      441.75     10.65 o 
   3   3  -1      424.23      464.10     11.09 o 
   4   3  -1      344.03      341.12     13.46 o 
   5   3  -1      209.92      216.45      4.73 o 
   6   3  -1        3.77        3.68      0.70 o 
   7   3  -1      389.04      435.56      6.52 o 
   8   3  -1      242.87      253.75      5.39 o 
   9   3  -1       59.10       55.80      2.95 o 
  10   3  -1      541.37      549.10      8.75 o 
  11   3  -1        7.71        6.77      2.84 o 
  12   3  -1      375.38      378.79      9.88 o 
  13   3  -1      318.20      322.80     10.81 o 
  14   3  -1       82.41       87.15      4.50 o 
  15   3  -1      121.03      121.52      6.02 o 
  16   3  -1      165.04      155.46      6.95 o 
  17   3  -1      121.78      126.97      7.52 o 
  18   3  -1      106.05      105.33      5.91 o 
  19   3  -1      168.36      154.33      7.21 o 
  20   3  -1       16.46       13.12      2.38 o 
  21   3  -1       41.24       43.86      4.06 o 
  22   3  -1      168.27      165.04      7.58 o 
  23   3  -1       24.16       33.39      6.04 o 
  24   3  -1      219.27      236.67     15.13 o 
  25   3  -1       46.28       48.51      7.22 o 
  26   3  -1      327.45      341.24     19.09 o 
   1   4  -1      159.52      178.85     12.89 o 
   2   4  -1       49.22       51.26     14.14 o 
   3   4  -1       16.22       15.48      4.66 o 
   4   4  -1      211.56      226.41     14.42 o 
   5   4  -1       18.66       16.04      4.56 o 
   6   4  -1      408.21      440.21     20.09 o 
   7   4  -1      165.28      181.03     19.92 o 
   8   4  -1      223.87      238.71     24.83 o 
   9   4  -1      106.48      113.25     10.44 o 
  10   4  -1       51.12       54.03      7.49 o 
  11   4  -1     1606.01     1610.09     38.58 o 
  12   4  -1       54.52       45.29      7.22 o 
  13   4  -1       58.77       55.38      7.40 o 
  14   4  -1       22.48       23.44      4.91 o 
  15   4  -1      213.39      235.21     14.85 o 
  16   4  -1      161.97      153.50     11.99 o 
  17   4  -1       37.50       45.64      6.78 o 
  18   4  -1      152.71      163.29     15.88 o 
  19   4  -1       10.82        5.16      3.67 o 
  20   4  -1       85.86       89.41      9.12 o 
   0   5  -1       70.71       53.46     11.48 o 
   1   5  -1       32.81       26.36      6.10 o 
   2   5  -1      174.86      173.72     23.94 o 
   3   5  -1       63.53       52.96      8.26 o 
   4   5  -1       26.73       47.30     10.20 o 
   5   5  -1      122.62      133.41     12.90 o 
   6   5  -1       24.73       30.28      6.75 o 
   7   5  -1       47.41       39.24      7.52 o 
   8   5  -1      234.04      251.65     17.58 o 
   4   0   0       89.52       85.87      4.71 o 
   6   0   0     2835.39     2949.28     33.73 o 
   8   0   0      156.54      157.00      9.14 o 
  10   0   0     1507.27     1471.84     31.10 o 
  12   0   0     2904.25     2908.61     48.34 o 
  14   0   0      537.86      563.38     23.27 o 
  16   0   0      712.77      752.82     28.95 o 
  18   0   0      219.71      278.85     18.92 o 
  20   0   0      506.56      560.12     28.63 o 
  22   0   0     6476.53     6593.42    104.14 o 
  24   0   0      345.60      316.80     24.25 o 
  26   0   0      255.30      262.97     23.37 o 
  28   0   0       42.43       43.06     11.11 o 
  30   0   0      201.93      193.30     22.08 o 
  32   0   0      103.80      134.95     19.46 o 
   1   1   0     1553.89     1563.84     13.78 o 
   2   1   0     5109.99     5276.80     15.23 o 
   3   1   0     4323.38     4550.75     18.24 o 
   4   1   0       51.50       85.27      1.97 o 
   5   1   0        6.01       10.95      1.54 o 
   6   1   0     3888.51     3987.94     16.34 o 
   7   1   0      390.53      436.26      5.67 o 
   8   1   0      374.24      378.33      5.47 o 
   9   1   0        0.48        1.17      0.57 o 
  10   1   0      479.87      474.53      6.48 o 
  11   1   0     1406.95     1445.43     14.21 o 
  12   1   0      302.04      340.94      6.09 o 
  13   1   0      298.68      319.20      5.95 o 
  14   1   0       24.69       29.66      1.89 o 
  15   1   0      791.89      789.87      8.90 o 
  16   1   0      258.30      235.55      4.87 o 
  17   1   0       21.49       22.67      1.68 o 
  18   1   0        1.63        1.81      0.75 o 
  19   1   0     3113.18     3166.51     24.24 o 
  20   1   0      409.67      388.86     15.13 o 
  21   1   0        2.09        8.03      3.44 o 
  22   1   0      410.77      446.69     19.29 o 
  23   1   0      295.82      332.09     17.19 o 
  24   1   0      181.57      195.22     13.63 o 
  25   1   0      231.90      238.06     15.48 o 
  26   1   0       50.56       54.98      7.76 o 
  27   1   0        1.09        8.76      3.80 o 
  28   1   0      251.69      264.70     27.60 o 
  29   1   0       14.41       15.71      4.98 o 
  30   1   0      170.43      167.02     14.77 o 
  31   1   0       21.84       14.03      4.98 o 
   0   2   0      100.31      127.61      5.32 o 
   1   2   0       78.12       76.24      1.88 o 
   2   2   0      395.58      328.69      5.95 o 
   3   2   0      753.91      742.36      6.77 o 
   4   2   0     5461.22     5803.43     20.18 o 
   5   2   0     2068.69     2386.94     20.19 o 
   6   2   0     1890.71     2180.29     17.78 o 
   7   2   0      398.56      423.43      7.44 o 
   8   2   0     1397.50     1386.38     12.08 o 
   9   2   0      128.11      134.04      3.94 o 
  10   2   0      193.37      181.92      4.74 o 
  11   2   0        1.43        1.25      0.71 o 
  12   2   0      295.35      290.52      6.37 o 
  13   2   0       20.12       18.33      1.82 o 
  14   2   0     1537.88     1489.19     15.06 o 
  15   2   0      284.80      299.57      6.50 o 
  16   2   0      332.38      323.24      7.93 o 
  17   2   0      464.20      447.37     10.32 o 
  18   2   0      209.56      189.38      6.79 o 
  19   2   0      111.48      113.35      5.29 o 
  20   2   0        0.32       -1.01      1.15 o 
  21   2   0       90.78       82.60      4.50 o 
  22   2   0        0.04        0.03      1.64 o 
  23   2   0      161.50      161.71     10.61 o 
  24   2   0       85.65       91.47      7.70 o 
  25   2   0       66.01       64.97      6.95 o 
  26   2   0      632.76      615.53     20.96 o 
  27   2   0      157.15      156.52     10.90 o 
  28   2   0      773.21      800.27     29.75 o 
  29   2   0       43.63       44.10      9.23 o 
   1   3   0       23.20       21.09      1.09 o 
   2   3   0        0.06        0.98      0.52 o 
   3   3   0      272.72      255.07      5.58 o 
   4   3   0        1.62        0.26      0.51 o 
   5   3   0       25.75       36.19      2.47 o 
   6   3   0     1814.11     1878.16     13.38 o 
   7   3   0       38.22       32.97      2.40 o 
   8   3   0       53.72       45.96      2.47 o 
   9   3   0     1698.30     1759.27     15.27 o 
  10   3   0      325.75      313.83      7.49 o 
  11   3   0      396.91      405.92      9.84 o 
  12   3   0        0.02       -0.97      1.69 o 
  13   3   0     1493.94     1553.97     20.19 o 
  14   3   0      273.19      285.21      8.00 o 
  15   3   0      558.04      578.67     11.51 o 
  16   3   0      583.98      578.97     13.24 o 
  17   3   0        0.11       -1.84      1.84 o 
  18   3   0        1.49        6.47      1.71 o 
  19   3   0      225.51      217.19      8.52 o 
  20   3   0      166.29      183.39     10.69 o 
  21   3   0      122.18      125.03      6.59 o 
  22   3   0        5.64        6.18      1.89 o 
  23   3   0       11.30        4.50      2.75 o 
  24   3   0       83.29       66.88     14.09 o 
  25   3   0        7.75       12.49      3.94 o 
  26   3   0       20.80       16.67      9.47 o 
   0   4   0     1165.23     1178.22     45.66 o 
   1   4   0       21.53       22.79      5.22 o 
   2   4   0      411.47      431.65     19.64 o 
   3   4   0       13.11       10.10      5.61 o 
   4   4   0        6.42        5.38      8.13 o 
   5   4   0       56.78       68.42      8.18 o 
   6   4   0        3.14        1.37      3.27 o 
   7   4   0      219.19      219.71     15.89 o 
   8   4   0        1.62        4.46      3.17 o 
   9   4   0       67.20       60.89      7.89 o 
  10   4   0      270.13      306.67     16.82 o 
  11   4   0       66.51       50.12      7.36 o 
  12   4   0      432.77      408.55     19.42 o 
  13   4   0      202.09      181.60     13.04 o 
  14   4   0       84.14       96.07      9.57 o 
  15   4   0      378.15      337.37     31.79 o 
  16   4   0       32.17       31.82      5.83 o 
  17   4   0       90.23      107.34     12.65 o 
  18   4   0       70.98       80.05      8.69 o 
  19   4   0       28.10       29.64      5.39 o 
  20   4   0       12.04        5.23      3.15 o 
   1   5   0       86.19       95.80     12.44 o 
   2   5   0       52.42       55.96      8.45 o 
   3   5   0       18.51       15.06      5.32 o 
   4   5   0      304.44      345.81     39.56 o 
   5   5   0        3.83        0.74      6.07 o 
   6   5   0        0.28       -0.94      3.33 o 
   7   5   0       39.43       34.77      6.97 o 
   8   5   0      471.23      514.17     24.93 o 
   2   0   1     1692.91     1478.80     16.71 o 
   4   0   1     5316.01     5566.64     40.14 o 
   6   0   1     1536.17     1536.23     25.06 o 
   8   0   1      723.90      652.27     16.96 o 
  10   0   1     4494.20     4644.69     65.58 o 
  12   0   1      556.97      558.58      8.23 o 
  14   0   1      746.20      777.35     27.14 o 
  16   0   1     1480.63     1523.59     40.70 o 
  18   0   1     1847.49     1748.45     47.04 o 
  20   0   1      154.44      137.19     14.39 o 
  22   0   1     1422.47     1422.77     47.83 o 
  24   0   1      157.72      139.78     15.98 o 
  26   0   1      111.22      109.32     15.25 o 
  28   0   1       21.96       26.53      8.44 o 
  30   0   1       39.30       35.05     10.27 o 
  32   0   1      716.34      745.35     44.89 o 
   0   1   1       13.60        7.46      1.68 o 
   1   1   1     1036.04     1062.15     12.06 o 
   2   1   1    14628.85    14696.78     83.73 o 
   3   1   1    16167.20    15889.53     52.61 o 
   4   1   1      779.77      766.59      7.36 o 
   5   1   1      906.71      838.93      8.41 o 
   6   1   1      232.95      212.22      3.85 o 
   7   1   1       27.64       30.79      1.77 o 
   8   1   1        7.57        4.20      0.88 o 
   9   1   1     1107.91     1183.69     11.53 o 
  10   1   1      785.88      734.75      8.19 o 
  11   1   1      104.22      102.52      4.33 o 
  12   1   1     1788.84     1744.62     22.96 o 
  13   1   1      296.08      303.97      6.89 o 
  14   1   1      824.50      748.91     10.88 o 
  15   1   1      188.04      188.49      4.47 o 
  16   1   1      587.82      604.30      8.30 o 
  17   1   1      231.03      221.37      5.15 o 
  18   1   1      148.10      172.26      4.52 o 
  19   1   1      391.75      393.20     10.21 o 
  20   1   1      895.21      865.98     13.34 o 
  21   1   1      110.84      103.18      4.38 o 
  22   1   1        4.77        6.49      3.42 o 
  23   1   1       16.12       22.70      4.98 o 
  24   1   1      870.27      911.70     29.07 o 
  25   1   1      700.43      676.46     38.03 o 
  26   1   1      247.59      237.01     15.73 o 
  27   1   1       96.79       92.75     10.40 o 
  28   1   1      197.96      212.59     15.59 o 
  29   1   1       55.36       70.16      9.73 o 
  30   1   1       89.71       89.25     10.94 o 
  31   1   1       17.56       24.71      8.08 o 
   1   2   1      142.80      175.41      5.82 o 
   2   2   1        6.38        5.66      0.97 o 
   3   2   1      540.08      581.57     11.09 o 
   4   2   1     2640.59     2597.27     18.21 o 
   5   2   1       26.61       29.74      1.81 o 
   6   2   1     1649.04     1643.27     11.63 o 
   7   2   1      143.10      143.31      3.41 o 
   8   2   1     2093.60     2035.52     17.20 o 
   9   2   1       41.81       44.84      2.56 o 
  10   2   1      108.13      104.45      4.40 o 
  11   2   1      407.08      413.43      8.08 o 
  12   2   1       30.04       31.37      2.41 o 
  13   2   1       98.26       91.86      4.03 o 
  14   2   1      234.83      223.20      5.92 o 
  15   2   1        5.09        4.79      1.23 o 
  16   2   1     1177.59     1168.39     15.03 o 
  17   2   1      291.66      298.17      8.54 o 
  18   2   1      916.85      876.36     14.66 o 
  19   2   1      205.26      210.67      7.27 o 
  20   2   1      212.47      208.00      7.13 o 
  21   2   1       39.67       30.62      3.72 o 
  22   2   1      603.14      621.90     12.66 o 
  23   2   1       10.03       12.72      2.67 o 
  24   2   1      125.89      140.99     11.74 o 
  25   2   1       98.61       85.44      9.54 o 
  26   2   1      185.14      185.65     14.20 o 
  27   2   1       77.54       68.31      9.04 o 
  28   2   1      104.11      104.67     17.20 o 
  29   2   1        1.27        6.79      8.46 o 
   0   3   1     1198.09     1236.57     36.45 o 
   1   3   1       69.56       68.07      2.92 o 
   2   3   1      435.58      444.79      7.52 o 
   3   3   1      420.15      435.28      8.17 o 
   4   3   1      340.29      337.49      7.47 o 
   5   3   1      210.93      217.53      6.43 o 
   6   3   1        4.04        2.71      0.73 o 
   7   3   1      396.92      424.37      8.32 o 
   8   3   1      250.79      248.39      5.62 o 
   9   3   1       60.26       61.33      3.26 o 
  10   3   1      540.95      535.42     10.88 o 
  11   3   1        7.20        6.30      2.04 o 
  12   3   1      371.88      358.87      8.23 o 
  13   3   1      318.27      310.14      6.82 o 
  14   3   1       82.53       75.31      3.80 o 
  15   3   1      122.30      126.76      5.39 o 
  16   3   1      166.29      162.15      7.05 o 
  17   3   1      120.83      136.33      6.56 o 
  18   3   1      106.49      107.77      8.49 o 
  19   3   1      166.90      170.25      7.57 o 
  20   3   1       17.15       16.47      2.58 o 
  21   3   1       40.01       40.86      3.89 o 
  22   3   1      166.57      166.45      9.36 o 
  23   3   1       23.91       19.76      7.14 o 
  24   3   1      220.72      204.54     13.98 o 
  25   3   1       46.67       49.19      7.37 o 
  26   3   1      325.99      344.44     31.36 o 
   1   4   1      158.45      156.46      7.68 o 
   2   4   1       50.07       51.98      3.85 o 
   3   4   1       16.06       14.63      2.50 o 
   4   4   1      211.07      200.89     13.46 o 
   5   4   1       18.51       22.12      9.59 o 
   6   4   1      400.18      409.81     19.18 o 
   7   4   1      164.79      150.37     11.76 o 
   8   4   1      225.26      237.83     15.30 o 
   9   4   1      107.25      108.51     10.17 o 
  10   4   1       49.92       59.03      9.12 o 
  11   4   1     1594.52     1554.29     37.58 o 
  12   4   1       54.57       72.61      8.50 o 
  13   4   1       55.99       47.42     18.30 o 
  14   4   1       23.34       14.37      4.25 o 
  15   4   1      212.14      202.71     13.80 o 
  16   4   1      157.92      146.42     11.69 o 
  17   4   1       38.15       34.36      6.16 o 
  18   4   1      149.23      164.43     12.38 o 
  19   4   1       10.85        9.00      3.69 o 
  20   4   1       89.26       97.74      9.56 o 
   0   5   1       69.80       71.01     13.12 o 
   1   5   1       33.56       32.66      6.74 o 
   2   5   1      173.03      172.01     14.38 o 
   3   5   1       65.84       50.81      8.41 o 
   4   5   1       25.55       32.52      7.16 o 
   5   5   1      124.51      142.00     13.15 o 
   6   5   1       24.65       31.31      6.56 o 
   7   5   1       50.47       39.50      7.25 o 
   8   5   1      231.62      247.80     17.56 o 
   4   0   2     1690.85     1846.07     26.45 o 
   6   0   2     1173.70     1312.74     25.09 o 
   8   0   2     1674.11     1737.61     22.29 o 
  10   0   2      951.17     1031.23     10.24 o 
  12   0   2     1116.71     1350.58     34.05 o 
  14   0   2     1630.57     1685.48     19.34 o 
  16   0   2     1108.53     1075.49     29.97 o 
  18   0   2      315.69      298.42      7.35 o 
  20   0   2       11.04        9.36      3.95 o 
  22   0   2      558.23      535.31     29.31 o 
  24   0   2        1.27       -3.27      5.01 o 
  26   0   2      833.74      875.79     42.10 o 
  28   0   2      245.52      253.01     24.14 o 
  30   0   2       99.86      132.47     18.56 o 
   1   1   2      641.26      650.38      5.96 o 
   2   1   2     2181.76     2126.04     12.40 o 
   3   1   2      321.39      313.83      4.13 o 
   4   1   2     3026.79     2792.83     14.74 o 
   5   1   2     1367.58     1403.76     10.34 o 
   6   1   2     2435.22     2245.73     19.98 o 
   7   1   2     2412.94     2427.73     18.84 o 
   8   1   2     1538.91     1470.02     12.10 o 
   9   1   2      427.45      427.96      6.56 o 
  10   1   2      211.61      209.10      4.60 o 
  11   1   2        1.91        1.93      1.24 o 
  12   1   2      704.28      775.50      9.82 o 
  13   1   2      331.51      333.28     11.21 o 
  14   1   2       33.30       26.61      2.17 o 
  15   1   2      258.30      272.05      5.61 o 
  16   1   2      775.39      729.48     10.43 o 
  17   1   2      115.51      127.52      6.46 o 
  18   1   2      707.29      640.25     10.67 o 
  19   1   2      286.13      281.90      8.21 o 
  20   1   2     1624.94     1625.63     21.07 o 
  21   1   2       72.18       68.35      4.30 o 
  22   1   2      263.91      262.42      7.86 o 
  23   1   2       27.20       22.76      3.39 o 
  24   1   2      268.73      276.64     16.05 o 
  25   1   2      270.21      295.83     17.08 o 
  26   1   2        8.41       11.47      4.15 o 
  27   1   2      197.36      199.47     19.06 o 
  28   1   2      127.60      145.98     27.37 o 
  29   1   2       85.14       73.26      9.65 o 
  30   1   2      288.40      332.51     20.63 o 
  31   1   2      164.33      195.83     22.84 o 
   0   2   2     1647.23     1531.67     29.30 o 
   1   2   2       29.31       30.00      3.04 o 
   2   2   2      683.37      633.24     13.38 o 
   3   2   2       74.14       81.57      3.61 o 
   4   2   2       86.07       77.64      1.96 o 
   5   2   2      647.72      645.69      7.00 o 
   6   2   2     2056.32     2242.52     13.23 o 
   7   2   2      939.69      981.71     10.63 o 
   8   2   2       70.33       69.51      3.06 o 
   9   2   2      117.29      135.31      5.35 o 
  10   2   2      988.11      950.54     14.84 o 
  11   2   2        6.83        8.79      1.74 o 
  12   2   2     1435.85     1370.02     20.32 o 
  13   2   2       13.88       12.17      1.78 o 
  14   2   2      820.78      776.42     13.44 o 
  15   2   2       95.07       92.03      4.80 o 
  16   2   2      253.25      244.11      7.92 o 
  17   2   2       11.19       10.57      1.70 o 
  18   2   2       44.45       43.45      3.48 o 
  19   2   2       72.47       73.69      5.80 o 
  20   2   2       16.71       18.29      2.37 o 
  21   2   2       90.82       89.70      4.80 o 
  22   2   2      270.23      258.29      9.50 o 
  23   2   2       58.55       59.99      5.15 o 
  24   2   2      287.95      283.92     16.52 o 
  25   2   2        7.54       12.49      3.96 o 
  26   2   2      227.55      228.45     15.53 o 
  27   2   2       94.39       88.80     10.18 o 
  28   2   2      180.72      177.36     18.06 o 
  29   2   2      366.69      380.14     21.87 o 
   1   3   2       86.52       87.32      5.33 o 
   2   3   2       88.35       88.97      5.40 o 
   3   3   2      215.17      225.93      6.52 o 
   4   3   2      128.90      126.25      4.47 o 
   5   3   2       47.89       50.92      3.43 o 
   6   3   2     1252.05     1215.29     21.64 o 
   7   3   2       57.62       54.26      2.55 o 
   8   3   2      865.71      835.92      9.71 o 
   9   3   2      155.41      158.53      5.85 o 
  10   3   2      810.03      815.88     13.30 o 
  11   3   2       15.74       16.58      1.71 o 
  12   3   2       44.20       44.81      2.59 o 
  13   3   2      348.02      350.86      9.14 o 
  14   3   2      370.02      361.82      8.79 o 
  15   3   2       37.08       34.27      2.89 o 
  16   3   2      655.81      613.44     13.67 o 
  17   3   2        7.82        7.47      1.49 o 
  18   3   2      196.17      196.22      7.28 o 
  19   3   2       52.42       50.97      3.94 o 
  20   3   2      275.00      261.09      9.11 o 
  21   3   2      108.56      107.75      5.66 o 
  22   3   2      193.87      189.94     10.01 o 
  23   3   2       91.19       80.09      6.98 o 
  24   3   2       39.53       37.44      5.19 o 
  25   3   2       60.91       69.16      7.10 o 
  26   3   2        3.61        7.50      3.09 o 
   0   4   2       79.37       72.86      5.84 o 
   1   4   2      254.03      238.08      7.35 o 
   2   4   2      115.02      121.85      6.65 o 
   3   4   2       52.10       43.77      4.12 o 
   4   4   2      172.08      168.99      8.30 o 
   5   4   2       21.14       20.02      2.96 o 
   6   4   2       40.71       36.91      3.89 o 
   7   4   2       74.96       82.18      5.80 o 
   8   4   2       29.65       25.45      3.36 o 
   9   4   2       60.16       60.48      5.24 o 
  10   4   2      152.34      167.57     12.55 o 
  11   4   2      306.65      293.43     16.45 o 
  12   4   2      273.95      263.25     15.65 o 
  13   4   2       19.00       12.59      4.35 o 
  14   4   2       99.19       98.36      9.76 o 
  15   4   2       76.94       76.24      8.59 o 
  16   4   2      134.65      130.56     14.44 o 
  17   4   2       97.89      103.23      9.82 o 
  18   4   2        4.99        6.02     13.13 o 
  19   4   2       14.05       13.02      3.78 o 
  20   4   2        9.27        3.81      2.70 o 
   1   5   2       48.92       50.29      7.85 o 
   2   5   2       55.85       65.47      9.18 o 
   3   5   2       17.32       16.09      5.12 o 
   4   5   2      117.50      123.73     12.17 o 
   5   5   2       14.06        7.69      3.76 o 
   6   5   2       40.34       42.42      7.67 o 
   7   5   2       57.71       48.10      7.99 o 
   4   0   3     1340.20     1258.19     25.20 o 
   6   0   3     3772.59     3657.87     45.88 o 
   8   0   3     1877.90     1756.84     20.18 o 
  10   0   3     4752.38     5137.65     92.52 o 
  12   0   3      828.78      903.77     11.75 o 
  14   0   3      267.58      282.06      6.01 o 
  16   0   3     1102.58     1010.62     30.95 o 
  18   0   3     1836.78     1762.26     62.73 o 
  20   0   3      450.20      429.26     11.06 o 
  22   0   3     1186.04     1107.43     30.09 o 
  24   0   3      333.96      306.69     23.69 o 
  26   0   3       64.03       74.27     12.83 o 
  28   0   3      198.24      204.07     21.71 o 
  30   0   3      194.03      203.07     23.00 o 
   0   1   3      520.86      452.93      9.81 o 
   1   1   3      266.73      273.76      5.39 o 
   2   1   3      199.50      152.22      3.58 o 
   3   1   3      201.46      210.71      4.03 o 
   4   1   3       87.04       98.72      2.54 o 
   5   1   3      812.25      807.09      7.36 o 
   6   1   3      172.18      191.79      3.71 o 
   7   1   3      336.43      334.42      5.40 o 
   8   1   3      510.38      549.05      6.72 o 
   9   1   3     2185.35     2431.52     17.43 o 
  10   1   3      637.89      609.62      8.94 o 
  11   1   3       13.53       13.42      1.46 o 
  12   1   3     1197.44     1085.01     20.14 o 
  13   1   3     1151.63     1171.95     16.48 o 
  14   1   3     1115.50     1034.74     16.20 o 
  15   1   3      202.95      219.48      5.76 o 
  16   1   3      542.14      500.24     12.73 o 
  17   1   3      328.43      308.18      9.58 o 
  18   1   3       27.51       25.93      2.75 o 
  19   1   3       12.17       12.29      1.52 o 
  20   1   3       47.70       46.37      3.27 o 
  21   1   3       81.51       71.99      4.73 o 
  22   1   3       65.65       54.71      7.14 o 
  23   1   3       17.52       21.19      4.85 o 
  24   1   3      247.76      251.71     15.25 o 
  25   1   3       32.49       37.45      6.63 o 
  26   1   3       29.30       25.98      5.59 o 
  27   1   3       46.83       40.74      7.06 o 
  28   1   3      302.15      339.71     19.74 o 
  29   1   3       42.13       62.78      9.11 o 
  30   1   3      155.03      149.70     13.99 o 
   1   2   3       60.13       59.63      4.76 o 
   2   2   3     1107.97     1001.64     27.59 o 
   3   2   3      205.36      207.49      5.47 o 
   4   2   3     1349.89     1283.19     15.23 o 
   5   2   3      578.25      605.46      6.45 o 
   6   2   3     1819.00     1786.52     14.12 o 
   7   2   3      578.88      599.10      8.04 o 
   8   2   3     1166.02      973.58     85.36 o 
   9   2   3      190.94      192.85      6.05 o 
  10   2   3      549.06      476.62     12.01 o 
  11   2   3      225.87      217.30      9.06 o 
  12   2   3       10.44       11.57      1.73 o 
  13   2   3       95.92       97.19      5.01 o 
  14   2   3      354.86      321.45     16.17 o 
  15   2   3      221.26      233.11      9.16 o 
  16   2   3      635.55      560.93     12.18 o 
  17   2   3      137.57      112.08      6.46 o 
  18   2   3     1117.44     1042.76     19.57 o 
  19   2   3        1.29        2.39      1.64 o 
  20   2   3      941.02      895.53     18.23 o 
  21   2   3        1.98        5.79      2.28 o 
  22   2   3      351.54      350.47      9.63 o 
  23   2   3       22.22       18.72      3.31 o 
  24   2   3       39.84       29.98      5.86 o 
  25   2   3       64.45       64.86      8.23 o 
  26   2   3       37.41       38.72      7.01 o 
  27   2   3       39.27       52.48      8.09 o 
  28   2   3      259.87      297.35     18.92 o 
  29   2   3       31.97       38.51      7.62 o 
   0   3   3      323.14      313.34     16.19 o 
   1   3   3      391.02      383.15     20.26 o 
   2   3   3      402.95      388.62     12.89 o 
   3   3   3       86.46       85.31      5.00 o 
   4   3   3      515.88      528.98     14.70 o 
   5   3   3       42.29        8.11      9.20 o 
   6   3   3        9.27        3.33      1.53 o 
   7   3   3      144.22      136.51     11.15 o 
   8   3   3      490.48      446.12     11.17 o 
   9   3   3      895.38      898.58      9.66 o 
  10   3   3      428.95      410.15      6.13 o 
  11   3   3       29.96       27.21      1.82 o 
  12   3   3      257.37      252.87      7.43 o 
  13   3   3      130.97      116.87      5.89 o 
  14   3   3      117.29      113.74      6.72 o 
  15   3   3       34.29       30.76      4.32 o 
  16   3   3      165.00      148.01      8.85 o 
  17   3   3        6.99        7.41      1.94 o 
  18   3   3      183.29      173.96      7.85 o 
  19   3   3      100.63      109.12      6.33 o 
  20   3   3       29.31       26.80      3.35 o 
  21   3   3      117.10      116.19      7.55 o 
  22   3   3       50.48       46.82      5.30 o 
  23   3   3      152.14      155.86     12.27 o 
  24   3   3      398.78      423.50     23.64 o 
  25   3   3       12.07        9.13      4.00 o 
   1   4   3      363.44      359.97     12.44 o 
   2   4   3       20.62        8.38      2.58 o 
   3   4   3       55.72       55.00      4.93 o 
   4   4   3      242.57      227.80     14.43 o 
   5   4   3       68.93       78.33      6.00 o 
   6   4   3      341.17      337.27     14.89 o 
   7   4   3       18.75       14.27      2.99 o 
   8   4   3      220.14      212.62      9.98 o 
   9   4   3       37.15       35.10      5.55 o 
  10   4   3       51.73       45.42      4.95 o 
  11   4   3      173.02      143.99      8.50 o 
  12   4   3       42.24       42.12      4.94 o 
  13   4   3       64.19       49.60     10.00 o 
  14   4   3       16.96       18.15      5.32 o 
  15   4   3       96.23      105.42     10.05 o 
  16   4   3       35.66       41.39      6.37 o 
  17   4   3       70.08       62.31      7.79 o 
  18   4   3      118.38      131.41     28.58 o 
  19   4   3       34.43       30.39      5.59 o 
   0   5   3      110.00      111.92     16.66 o 
   1   5   3       34.67       29.39      6.40 o 
   2   5   3       63.65       66.38      9.36 o 
   3   5   3      253.72      273.68     17.96 o 
   4   5   3      111.66       88.32     10.60 o 
   5   5   3      250.06      268.58     17.94 o 
   6   5   3       16.73       31.57      7.14 o 
   4   0   4     1055.78     1082.36     26.07 o 
   6   0   4      168.29      184.14     11.23 o 
   8   0   4      719.66      741.01     23.66 o 
  10   0   4     1928.27     1913.14     20.85 o 
  12   0   4     3432.89     3548.57     26.65 o 
  14   0   4      610.42      570.51      9.84 o 
  16   0   4      508.00      476.11      9.65 o 
  18   0   4       85.95       80.45      3.82 o 
  20   0   4        1.82        1.47      1.56 o 
  22   0   4      743.08      700.10     33.21 o 
  24   0   4      312.93      345.70     25.43 o 
  26   0   4      509.29      507.65     32.33 o 
  28   0   4      154.37      179.48     20.07 o 
  30   0   4       36.51       18.34      8.09 o 
   1   1   4       23.09       18.18      1.70 o 
   2   1   4     1141.90     1127.90     11.29 o 
   3   1   4       21.19       29.22      1.78 o 
   4   1   4     1853.61     1821.23     12.76 o 
   5   1   4       43.66       49.86      2.09 o 
   6   1   4     1570.64     1524.59     11.45 o 
   7   1   4      175.05      194.25      5.86 o 
   8   1   4      319.88      229.27     32.48 o 
   9   1   4       55.45       58.10      2.72 o 
  10   1   4      467.06      459.14      7.66 o 
  11   1   4       57.27       65.28      3.22 o 
  12   1   4      254.50      279.05      6.29 o 
  13   1   4       26.80       31.37      2.09 o 
  14   1   4      138.62      126.48      4.66 o 
  15   1   4       20.96       23.34      2.10 o 
  16   1   4      454.34      389.89      9.03 o 
  17   1   4       68.90       75.22      4.26 o 
  18   1   4     1039.55      927.87     21.18 o 
  19   1   4       25.02       17.93      2.89 o 
  20   1   4     1161.90     1058.22     22.88 o 
  21   1   4        6.89        8.23      1.11 o 
  22   1   4      480.91      449.79     17.64 o 
  23   1   4       14.13       13.42      5.36 o 
  24   1   4      169.66      160.92     12.36 o 
  25   1   4        8.18        4.77      3.08 o 
  26   1   4       16.64       19.30      4.85 o 
  27   1   4       11.91       13.77      4.53 o 
  28   1   4      125.52      112.61     11.68 o 
  29   1   4      102.43      109.89     17.16 o 
  30   1   4       92.21       88.44     10.79 o 
   0   2   4      647.13      609.40      8.43 o 
   1   2   4       10.33        9.80      0.81 o 
   2   2   4      266.10      219.43      4.83 o 
   3   2   4      302.65      284.74      5.24 o 
   4   2   4      366.68      281.50     68.97 o 
   5   2   4      520.91      455.76     58.64 o 
   6   2   4      215.29      236.99      5.89 o 
   7   2   4      333.74      324.05      6.47 o 
   8   2   4      264.53      236.43      5.40 o 
   9   2   4       39.51       39.20      2.23 o 
  10   2   4      274.91      259.00      5.41 o 
  11   2   4        2.82        1.74      0.92 o 
  12   2   4      333.37      287.85      6.68 o 
  13   2   4       37.84       27.32      2.49 o 
  14   2   4      572.62      505.13     10.12 o 
  15   2   4        7.72       10.26      1.70 o 
  16   2   4      667.56      630.72     13.46 o 
  17   2   4      222.03      211.97      9.29 o 
  18   2   4      130.80      131.52      7.46 o 
  19   2   4       65.13       60.15      4.24 o 
  20   2   4       73.93       61.90      5.07 o 
  21   2   4       49.99       47.57      4.56 o 
  22   2   4      108.02      112.22      7.15 o 
  23   2   4       89.04       95.20      9.59 o 
  24   2   4      127.48      127.61     22.54 o 
  25   2   4       15.65       16.23      4.59 o 
  26   2   4      458.50      513.50     23.63 o 
  27   2   4      166.14      144.14     12.98 o 
  28   2   4      139.31      161.88     14.21 o 
   3   3   4      367.57      360.77     18.79 o 
   4   3   4       12.81       13.12      4.55 o 
   5   3   4      104.51      104.09     10.47 o 
   6   3   4      570.64      545.84     23.41 o 
   7   3   4        6.05        4.14      1.00 o 
   8   3   4      889.08      880.65     11.63 o 
   9   3   4      292.20      285.27      6.14 o 
  10   3   4      490.59      483.84      8.74 o 
  11   3   4        9.06        9.74      1.45 o 
  12   3   4       85.97       78.02      4.05 o 
  13   3   4      204.35      187.34     11.52 o 
  14   3   4      379.76      368.53     12.26 o 
  15   3   4        8.17        9.19      2.46 o 
  16   3   4      359.33      356.79     12.56 o 
  17   3   4       14.29       12.57      2.78 o 
  18   3   4      255.85      251.24     10.97 o 
  19   3   4       50.02       51.71      5.23 o 
  20   3   4      130.74      116.63      7.28 o 
  21   3   4       35.99       37.42      3.92 o 
  22   3   4      156.33      161.11      9.78 o 
  23   3   4       10.31       10.01      3.90 o 
  24   3   4       95.14       99.60     10.41 o 
   0   4   4      102.18      101.18     10.26 o 
   1   4   4      268.46      257.49     16.16 o 
   2   4   4      147.66      135.87     11.92 o 
   3   4   4       59.30       53.33      7.38 o 
   4   4   4       97.94       95.54      8.04 o 
   5   4   4       40.00       37.48      5.27 o 
   6   4   4       57.57       55.38      6.34 o 
   7   4   4      211.42      202.11     11.73 o 
   8   4   4       18.84       22.31      4.25 o 
   9   4   4      136.96      136.64      8.48 o 
  10   4   4      370.47      353.24     13.56 o 
  11   4   4      219.91      192.89     10.98 o 
  12   4   4      567.18      556.65     19.26 o 
  13   4   4       20.88       15.73      3.26 o 
  14   4   4      182.01      191.50     13.66 o 
  15   4   4      130.68       97.93      9.84 o 
  16   4   4       29.22       31.58      5.93 o 
  17   4   4      107.44       99.37      9.82 o 
  18   4   4        0.37        6.21      3.00 o 
   1   5   4       35.74       45.99      7.90 o 
   4   0   5     1121.76     1223.06     31.51 o 
   6   0   5      174.90      172.60      9.52 o 
   8   0   5     1287.13     1268.46     18.35 o 
  10   0   5      801.56      664.73     11.95 o 
  12   0   5      313.37      305.64      7.27 o 
  14   0   5      352.15      361.76     11.87 o 
  16   0   5      396.40      376.77     11.98 o 
  18   0   5      660.72      595.75     14.85 o 
  20   0   5      929.24      891.26     17.07 o 
  22   0   5      256.52      218.69     19.40 o 
  24   0   5       85.89       78.97     12.67 o 
  26   0   5       81.53       59.34     11.13 o 
  28   0   5        8.47        4.27      4.25 o 
  30   0   5      136.28      140.04     18.87 o 
   0   1   5      304.01      251.34     12.73 o 
   1   1   5      243.00      239.73      9.28 o 
   2   1   5     2858.56     2910.68     30.92 o 
   3   1   5      797.25      891.61     14.99 o 
   4   1   5      411.92      369.66      8.06 o 
   5   1   5      197.83      102.70     47.19 o 
   6   1   5      261.55      270.80      8.58 o 
   7   1   5       80.87       93.59      3.92 o 
   8   1   5      258.61      251.61      6.50 o 
   9   1   5      130.17      115.18      4.76 o 
  10   1   5     1209.03     1156.45     12.54 o 
  11   1   5       21.08       23.15      1.96 o 
  12   1   5     1421.33     1285.83     15.73 o 
  13   1   5       77.18       65.96      3.72 o 
  14   1   5     1654.99     1538.22     20.56 o 
  15   1   5      192.49      182.55      7.83 o 
  16   1   5      380.61      348.78     10.77 o 
  17   1   5      114.43       91.58      5.64 o 
  18   1   5       74.50       65.93      4.86 o 
  19   1   5       37.27       31.25      3.43 o 
  20   1   5      306.32      267.20      9.46 o 
  21   1   5       93.28       79.64      8.40 o 
  22   1   5      115.56      116.50     12.82 o 
  23   1   5        0.13        1.44      2.52 o 
  24   1   5      560.50      536.16     22.81 o 
  25   1   5       89.70       82.61      9.49 o 
  26   1   5      277.00      275.73     17.16 o 
  27   1   5       21.07       20.89      5.36 o 
  28   1   5      229.23      245.35     25.41 o 
  29   1   5       21.68       23.61      9.58 o 
   1   2   5       43.53       52.65      2.88 o 
   2   2   5      112.49      107.78      3.90 o 
   3   2   5      112.74      105.18      4.27 o 
   4   2   5      530.41      497.88      8.35 o 
   5   2   5      326.75      336.98      6.77 o 
   6   2   5      300.83      256.14      6.11 o 
   7   2   5      227.59      238.65      5.40 o 
   8   2   5      643.76      597.17      8.73 o 
   9   2   5       16.52       18.11      1.94 o 
  10   2   5       20.14       16.03      1.88 o 
  11   2   5      223.48      221.06      6.53 o 
  12   2   5      134.75      117.33      4.90 o 
  13   2   5       77.48       77.82      4.11 o 
  14   2   5       45.98       38.14      3.03 o 
  15   2   5      149.25      134.26      5.62 o 
  16   2   5      499.92      433.42     13.22 o 
  17   2   5       34.80       21.43      3.43 o 
  18   2   5      327.48      306.90     15.14 o 
  19   2   5      117.82      112.17     10.54 o 
  20   2   5      139.18      141.33     25.51 o 
  21   2   5       38.33       34.02      4.05 o 
  22   2   5      196.33      203.30     13.71 o 
  23   2   5        5.08        5.34      3.09 o 
  24   2   5      265.14      293.55     17.23 o 
  25   2   5        1.43        5.01      3.55 o 
  26   2   5       23.68       33.54      6.59 o 
  27   2   5       41.77       37.36      7.80 o 
   0   3   5      948.95      916.99     33.42 o 
   1   3   5       32.11       24.27      4.27 o 
   2   3   5      393.48      396.97     15.66 o 
   3   3   5       27.82       29.17      5.32 o 
   4   3   5       80.47       67.35      6.22 o 
   5   3   5      248.65      231.11      7.99 o 
   6   3   5       33.70       27.79      2.00 o 
   7   3   5      269.97      251.14      6.59 o 
   8   3   5      139.94      126.53      4.61 o 
   9   3   5       54.67       49.05      2.76 o 
  10   3   5      246.22      253.44     13.69 o 
  11   3   5       18.60       17.50      4.16 o 
  12   3   5      162.02      158.91      9.34 o 
  13   3   5       46.93       50.47      5.55 o 
  14   3   5      165.70      171.22     10.31 o 
  15   3   5       49.96       41.01      5.41 o 
  16   3   5      186.69      178.02     19.60 o 
  17   3   5      202.33      202.99     12.30 o 
  18   3   5      172.71      144.94      8.53 o 
  19   3   5       25.36       21.00      3.52 o 
  20   3   5      181.51      157.91     10.41 o 
  21   3   5       41.27       29.06      5.55 o 
  22   3   5      137.74      133.98     15.46 o 
  23   3   5        2.86        4.51      3.03 o 
  24   3   5      296.66      323.95     18.48 o 
   1   4   5      624.60      637.07     27.86 o 
   2   4   5      263.79      248.27     17.61 o 
   3   4   5       81.81       90.39     10.74 o 
   4   4   5      226.73      224.47     16.54 o 
   5   4   5       16.20       11.20      4.77 o 
   6   4   5      223.68      215.06     16.41 o 
   7   4   5      125.00      123.82     12.78 o 
   8   4   5      157.85      157.62     14.24 o 
   9   4   5        2.54       -4.21      4.21 o 
  10   4   5       38.66       33.78      5.33 o 
  11   4   5      671.59      603.75     21.74 o 
  12   4   5       38.11       34.27      5.68 o 
  13   4   5        0.23        3.33      2.61 o 
  14   4   5       52.40       39.64      5.94 o 
  15   4   5      100.63       95.63      7.60 o 
  16   4   5       39.07       42.63      5.20 o 
  17   4   5       34.01       34.29      6.12 o 
   0   0   6    11808.28    12703.41    108.20 o 
   2   0   6      738.49      658.47     17.70 o 
   4   0   6      542.84      528.78     20.52 o 
   6   0   6      179.09      207.28      8.40 o 
   8   0   6      404.97      425.62     10.15 o 
  10   0   6      195.99      165.71      6.46 o 
  12   0   6      843.28      788.82     22.25 o 
  14   0   6     1400.11     1281.90     24.11 o 
  16   0   6      488.28      428.89     21.54 o 
  18   0   6      303.22      264.17     11.12 o 
  20   0   6      223.62      186.89     17.76 o 
  22   0   6      974.71      829.48     38.43 o 
  24   0   6      346.37      343.60     26.03 o 
  26   0   6      474.20      471.11     31.69 o 
  28   0   6       89.44       82.46     14.17 o 
   1   1   6      666.42      671.06     16.44 o 
   2   1   6      677.39      746.80     17.46 o 
   3   1   6      118.79      120.64      5.04 o 
   4   1   6      309.25      274.94      8.56 o 
   5   1   6      358.65      342.87     10.83 o 
   6   1   6      997.24      979.44     13.45 o 
   7   1   6      148.28      134.41      4.73 o 
   8   1   6      869.49      762.31     11.27 o 
   9   1   6       43.65       52.54      3.37 o 
  10   1   6       42.04       35.18      2.82 o 
  11   1   6      185.49      178.99      6.21 o 
  12   1   6      227.73      199.50      6.27 o 
  13   1   6       12.43       12.43      1.94 o 
  14   1   6       62.73       62.72      4.46 o 
  15   1   6       35.70       32.79      3.15 o 
  16   1   6       90.61       81.62      4.82 o 
  17   1   6       84.47       79.45      4.90 o 
  18   1   6      206.91      200.90      7.70 o 
  19   1   6      281.08      216.01      7.77 o 
  20   1   6      314.17      294.86     15.74 o 
  21   1   6       46.63       43.00      6.44 o 
  22   1   6      281.77      273.86     15.85 o 
  23   1   6      122.07      132.03     11.49 o 
  24   1   6        0.18       -2.51      2.76 o 
  25   1   6      150.66      138.31     12.19 o 
  26   1   6        7.26        4.30      3.04 o 
  27   1   6       26.80       35.88      6.75 o 
  28   1   6      149.46      142.66     13.04 o 
   0   2   6      473.73      440.24     10.36 o 
   1   2   6       47.67       46.81      2.77 o 
   2   2   6      888.79      823.23     11.99 o 
   3   2   6      203.04      192.52      5.79 o 
   4   2   6      773.16      749.41     11.22 o 
   5   2   6       58.83       71.93      4.15 o 
   6   2   6      522.56      521.42     10.26 o 
   7   2   6       61.38       59.46      3.69 o 
   8   2   6      395.30      393.48      9.41 o 
   9   2   6      168.27      172.05      6.43 o 
  10   2   6      484.70      463.46     10.79 o 
  11   2   6        8.02        7.35      1.75 o 
  12   2   6      660.23      633.67     13.25 o 
  13   2   6       36.90       31.83      3.27 o 
  14   2   6      737.80      643.33     16.13 o 
  15   2   6       29.62       15.37      3.68 o 
  16   2   6       96.86       88.33      9.07 o 
  17   2   6      265.63      266.83     14.15 o 
  18   2   6      247.71      241.89     13.85 o 
  19   2   6       49.41       51.07     10.19 o 
  20   2   6       33.96       28.48      5.17 o 
  21   2   6       68.49       68.03      8.02 o 
  22   2   6      114.65      125.90     11.08 o 
  23   2   6       45.82       46.39      7.14 o 
  24   2   6      249.54      280.92     17.19 o 
  25   2   6       13.41       14.26      5.88 o 
  26   2   6      179.89      181.96     14.46 o 
   2   3   6      276.40      234.64      5.88 o 
   3   3   6       44.65       41.63      3.24 o 
   4   3   6      153.44      135.04      4.30 o 
   5   3   6       17.22       12.98      2.02 o 
   6   3   6      517.44      491.97      6.94 o 
   7   3   6       11.86       11.50      2.50 o 
   8   3   6      257.83      263.19     10.77 o 
   9   3   6      217.55      211.38      9.98 o 
  10   3   6      335.41      314.72     12.64 o 
  11   3   6       74.08       68.85      6.94 o 
  12   3   6       30.08       32.08      7.64 o 
  13   3   6      264.02      241.98     12.21 o 
  14   3   6       25.35       24.20      6.82 o 
  15   3   6      128.88      126.30     10.58 o 
  16   3   6      342.81      324.32     25.90 o 
  17   3   6       19.08       18.54      4.01 o 
  18   3   6       87.12       91.06      8.77 o 
  19   3   6       45.39       35.47      5.85 o 
  20   3   6      229.25      209.98     10.73 o 
  21   3   6      150.31      138.92     11.60 o 
  22   3   6        7.11        9.49      3.76 o 
   1   4   6       58.19       49.50      8.97 o 
   2   4   6      182.68      178.59     15.94 o 
   3   4   6       99.20       97.39     11.95 o 
   4   4   6       88.81       80.51     10.97 o 
   5   4   6       17.70       13.83      5.00 o 
   6   4   6       12.36       11.64      5.16 o 
   7   4   6       74.34       75.02     10.57 o 
   8   4   6       42.54       33.27      7.54 o 
   9   4   6       44.33       38.98      7.99 o 
  10   4   6       83.58       81.91     11.27 o 
  11   4   6       17.76       12.93      5.02 o 
  12   4   6      190.79      186.71     16.93 o 
  13   4   6       17.26       22.88      4.67 o 
  14   4   6      205.23      204.57     13.36 o 
  15   4   6       94.97       73.73      8.32 o 
   2   0   7       21.59        9.28      2.56 o 
   4   0   7      268.86      274.00     12.49 o 
   6   0   7      713.36      646.61     15.11 o 
   8   0   7     1136.95     1046.58     22.92 o 
  10   0   7     4221.94     3858.79     35.96 o 
  12   0   7       70.48       84.44      5.49 o 
  14   0   7      836.21      779.17     22.29 o 
  16   0   7      356.19      338.47     15.64 o 
  18   0   7      443.27      405.44     14.73 o 
  20   0   7      166.38      173.06     17.65 o 
  22   0   7      151.64       99.99     14.18 o 
  24   0   7       24.98       20.01      6.86 o 
  26   0   7        6.53       10.64      6.47 o 
  28   0   7        3.93       13.87      6.88 o 
   0   1   7      455.99      414.38     20.28 o 
   1   1   7       26.17       29.29      3.96 o 
   2   1   7     1277.79     1348.47     21.26 o 
   3   1   7      517.37      593.24     14.15 o 
   4   1   7      736.02      714.76     13.40 o 
   5   1   7      251.42      240.96      7.88 o 
   6   1   7       24.10       18.14      2.18 o 
   7   1   7       50.64       49.99      3.64 o 
   8   1   7       95.46       85.52      4.46 o 
   9   1   7      902.56      869.68     17.98 o 
  10   1   7      325.27      306.49      8.49 o 
  11   1   7      122.40      120.79      6.95 o 
  12   1   7     1100.20     1026.28     23.76 o 
  13   1   7      328.40      310.59     11.19 o 
  14   1   7       80.06       73.17      5.57 o 
  15   1   7      316.09      267.89     10.60 o 
  16   1   7      489.82      450.29     14.20 o 
  17   1   7       63.21       54.45      4.99 o 
  18   1   7        4.42        5.23      2.88 o 
  19   1   7       50.75       58.11      7.19 o 
  20   1   7       64.77       51.70     13.08 o 
  21   1   7        2.57       -0.29      2.54 o 
  22   1   7       38.71       46.90      6.91 o 
  23   1   7       36.43       35.61     10.69 o 
  24   1   7      271.68      262.09     16.70 o 
  25   1   7       82.82       64.43     12.11 o 
  26   1   7      200.24      200.02     15.20 o 
  27   1   7       50.04       62.37      8.74 o 
   1   2   7        4.79        4.81      1.49 o 
   2   2   7       83.51       72.75      4.56 o 
   3   2   7      193.12      195.29      8.67 o 
   4   2   7     1661.59     1583.27     21.04 o 
   5   2   7      278.60      281.00      9.09 o 
   6   2   7     1158.35     1063.97     16.09 o 
   7   2   7       90.51       90.54      4.91 o 
   8   2   7      548.42      544.04     12.04 o 
   9   2   7      146.38      137.30      6.19 o 
  10   2   7      277.42      260.22      8.64 o 
  11   2   7      119.43      118.21      6.02 o 
  12   2   7       31.95       38.16      3.58 o 
  13   2   7      269.69      278.30     13.84 o 
  14   2   7      115.38      126.63      9.55 o 
  15   2   7       28.26       24.74      9.45 o 
  16   2   7       13.32       14.12      9.07 o 
  17   2   7      188.16      166.20     11.58 o 
  18   2   7      705.23      623.39     27.03 o 
  19   2   7      128.86      128.35     10.83 o 
  20   2   7       62.92       59.66      7.52 o 
  21   2   7       27.74       24.38      5.31 o 
  22   2   7      328.19      326.52     18.07 o 
  23   2   7       11.21        3.45      4.14 o 
  24   2   7       36.47       32.52      6.17 o 
  25   2   7       33.14       37.16      6.99 o 
   0   3   7      986.90      983.33     17.36 o 
   1   3   7      209.72      205.57      5.70 o 
   2   3   7      444.28      421.23      8.40 o 
   3   3   7      244.96      255.90      6.87 o 
   4   3   7      578.92      559.55     10.01 o 
   5   3   7      117.02      108.91      4.71 o 
   6   3   7      136.25      140.37      7.85 o 
   7   3   7       59.94       51.97      5.01 o 
   8   3   7       35.51       31.57      4.24 o 
   9   3   7        2.42        2.02      1.86 o 
  10   3   7      146.44      153.58      9.32 o 
  11   3   7       22.89       20.97      3.74 o 
  12   3   7      109.05      104.29      8.22 o 
  13   3   7        8.42       15.26      3.53 o 
  14   3   7      235.87      239.76     14.16 o 
  15   3   7        6.27        5.00      3.20 o 
  16   3   7      350.44      358.03     23.70 o 
  17   3   7       37.85       41.36     10.92 o 
  18   3   7        6.03       -0.28      2.44 o 
  19   3   7      271.65      279.80     16.36 o 
  20   3   7      129.50      106.32     10.16 o 
  21   3   7       27.87       41.34      6.65 o 
   2   4   7       82.11       66.10     10.69 o 
   3   4   7      139.20      144.60     15.50 o 
   4   4   7       87.12       87.94     12.08 o 
   5   4   7       20.77        5.32      4.77 o 
   6   4   7       86.23      106.09     13.52 o 
   7   4   7       60.49       45.35      9.17 o 
   8   4   7      136.01      115.86     14.04 o 
   9   4   7        5.32        6.29      4.50 o 
  10   4   7       88.68       65.72     10.78 o 
  11   4   7      124.68      113.96     14.12 o 
  12   4   7       29.32       14.87      5.85 o 
  13   4   7        7.74       -0.55      3.21 o 
   6   0   8        8.04        5.93      4.24 o 
   8   0   8     1494.76     1454.75     43.56 o 
  10   0   8      251.79      245.66     18.46 o 
  12   0   8      911.91      862.32     35.27 o 
  14   0   8     1215.87     1136.00     41.20 o 
  16   0   8      230.12      193.82     17.78 o 
  18   0   8       66.65       44.44      9.39 o 
  20   0   8       13.55       13.32      5.75 o 
  22   0   8       69.35       94.55     13.85 o 
  24   0   8      201.57      213.53     21.60 o 
  26   0   8      665.36      679.27     39.85 o 
   1   1   8        4.68        5.00      2.29 o 
   2   1   8      414.08      380.45     26.28 o 
   3   1   8      124.98      134.49      8.93 o 
   4   1   8      626.11      593.59     15.24 o 
   5   1   8      462.02      444.59     21.48 o 
   6   1   8     1156.47     1074.87     21.28 o 
   7   1   8     1543.78     1507.61     31.12 o 
   8   1   8     1772.87     1569.47     36.12 o 
   9   1   8       61.70       53.05      6.38 o 
  10   1   8      256.01      248.75     13.19 o 
  11   1   8      962.32      973.81     26.09 o 
  12   1   8      895.16      809.20     29.76 o 
  13   1   8      222.42      211.72     22.50 o 
  14   1   8       85.01       85.95      8.39 o 
  15   1   8      540.28      512.53     20.06 o 
  16   1   8      278.25      266.13     17.34 o 
  17   1   8      245.78      239.91     14.27 o 
  18   1   8      216.66      192.36     15.01 o 
  19   1   8       71.75       64.51      8.00 o 
  20   1   8      519.08      496.60     21.68 o 
  21   1   8        2.31        3.41      2.70 o 
  22   1   8      196.20      173.39     13.38 o 
  23   1   8        3.14        3.59      2.78 o 
  24   1   8       27.88       15.75      4.58 o 
  25   1   8      115.06       97.02     11.00 o 
  26   1   8        8.09       28.97     31.41 o 
   0   2   8     1059.70     1015.64     21.85 o 
   1   2   8       80.84       80.38      5.18 o 
   2   2   8      636.06      645.37     14.47 o 
   3   2   8       16.94       10.15      3.35 o 
   4   2   8       21.14       26.33      3.11 o 
   5   2   8      143.01      124.18      6.65 o 
   6   2   8     1148.90     1095.13     17.77 o 
   7   2   8      335.57      330.02      9.87 o 
   8   2   8      163.96      155.06      6.89 o 
   9   2   8      107.58       93.74      5.48 o 
  10   2   8      419.23      383.82     12.80 o 
  11   2   8        1.12       -0.58      2.34 o 
  12   2   8      904.58      850.24     42.69 o 
  13   2   8       39.12       38.94      5.74 o 
  14   2   8      344.92      313.60     15.75 o 
  15   2   8       63.98       63.36      7.32 o 
  16   2   8      268.72      267.38     15.00 o 
  17   2   8      203.63      178.77     12.46 o 
  18   2   8      101.78       98.24      9.60 o 
  19   2   8       35.37       30.35      5.47 o 
  20   2   8       19.81       20.35      4.62 o 
  21   2   8      123.69      123.36     16.60 o 
  22   2   8      230.29      204.75     14.73 o 
  23   2   8        1.02        1.38      2.87 o 
  24   2   8      213.29      227.18     16.07 o 
   1   3   8       48.45       37.02      4.57 o 
   2   3   8      392.89      392.53     14.89 o 
   3   3   8      538.35      524.01     17.59 o 
   4   3   8      165.72      178.37      9.14 o 
   5   3   8       26.29       24.51      6.17 o 
   6   3   8      285.02      277.75     12.08 o 
   7   3   8       95.02       97.13      7.45 o 
   8   3   8      442.72      461.02     16.23 o 
   9   3   8        2.61        3.85      3.78 o 
  10   3   8      381.26      373.01     15.35 o 
  11   3   8      146.56      137.52     14.91 o 
  12   3   8       33.74       28.79      4.77 o 
  13   3   8       85.06       78.44      7.60 o 
  14   3   8       58.10       56.12      6.82 o 
  15   3   8       49.11       45.29      6.07 o 
  16   3   8      172.63      190.29     19.71 o 
  17   3   8       22.56       12.69      5.79 o 
  18   3   8      115.35       98.13     14.78 o 
  19   3   8      100.84      108.05     15.57 o 
   2   4   8      146.41      154.47     16.86 o 
   3   4   8      157.85      122.60     15.12 o 
   4   4   8      197.64      167.54     17.53 o 
   5   4   8        6.79        2.24      5.07 o 
   6   4   8        4.86        4.23      5.34 o 
   7   4   8      138.03      119.03     15.16 o 
   8   4   8       76.26       61.17     11.19 o 
   9   4   8       88.88       93.01     13.18 o 
  10   4   8       20.50       31.55      8.28 o 
   6   0   9      914.13      885.94     36.10 o 
   8   0   9     2298.52     2178.21     56.69 o 
  10   0   9     3547.41     3454.67     72.25 o 
  12   0   9      410.63      387.88     24.81 o 
  14   0   9      701.54      662.38     32.95 o 
  16   0   9      492.11      466.22     28.51 o 
  18   0   9      576.99      586.76     32.83 o 
  20   0   9      269.85      286.84     24.01 o 
  22   0   9      110.38      102.22     14.64 o 
  24   0   9       91.39      122.07     17.19 o 
   4   1   9      262.38      232.91     17.62 o 
   5   1   9       74.79       81.49     10.68 o 
   6   1   9       41.06       42.05      5.87 o 
   7   1   9       11.37        4.71      3.37 o 
   8   1   9      280.45      239.48     13.45 o 
   9   1   9      930.49      874.08     25.66 o 
  10   1   9      441.87      457.54     33.27 o 
  11   1   9       98.87       95.23      8.91 o 
  12   1   9      485.63      460.42     19.22 o 
  13   1   9      496.17      458.06     19.41 o 
  14   1   9      511.67      480.51     26.31 o 
  15   1   9      104.14       91.20     11.01 o 
  16   1   9      250.30      227.21     14.29 o 
  17   1   9       70.96       77.24      8.69 o 
  18   1   9       17.61       18.06      4.75 o 
  19   1   9       47.25       46.40      6.94 o 
  20   1   9       20.80       28.86      5.89 o 
  21   1   9      117.04      119.40     11.38 o 
  22   1   9       64.03       67.82     12.12 o 
  23   1   9       40.66       47.57      7.47 o 
  24   1   9      100.82       92.94     10.53 o 
   1   2   9       38.24       32.14      3.74 o 
   2   2   9      290.67      268.09     10.15 o 
   3   2   9       46.08       44.57      4.38 o 
   4   2   9      944.43      872.13     25.32 o 
   5   2   9      334.74      295.55     18.43 o 
   6   2   9      742.72      780.49     23.35 o 
   7   2   9      109.21      106.25     10.49 o 
   8   2   9       35.67       33.73      6.10 o 
   9   2   9       71.43       69.15      7.35 o 
  10   2   9       95.71       92.81      8.60 o 
  11   2   9       39.76       27.25      4.94 o 
  12   2   9       45.65       42.66      6.10 o 
  13   2   9       53.36       49.42     10.77 o 
  14   2   9       89.04       90.04      8.94 o 
  15   2   9      185.40      162.83     12.08 o 
  16   2   9      165.65      170.60     20.34 o 
  17   2   9      109.37       86.75      9.20 o 
  18   2   9      444.44      404.83     19.87 o 
  19   2   9       26.35       27.99      5.77 o 
  20   2   9      386.31      363.81     19.43 o 
  21   2   9       18.07       24.12     10.88 o 
  22   2   9      192.66      156.91     13.46 o 
   4   3   9      345.27      359.35     26.09 o 
   5   3   9      299.96      277.83     23.13 o 
   6   3   9       21.87       23.50      8.17 o 
   7   3   9       82.34       72.09     12.51 o 
   8   3   9       57.59       59.32     11.25 o 
   9   3   9       87.15       78.55     12.99 o 
  10   3   9       51.92       65.38     12.24 o 
  11   3   9        7.02        2.57      4.23 o 
  12   3   9       85.39       85.24     13.76 o 
  13   3   9       28.88       15.00      6.16 o 
  14   3   9      115.65      134.73     17.06 o 
  15   3   9        7.53       15.27      6.64 o 
  16   3   9      156.20      166.80     19.43 o 
  17   3   9      104.40      130.22     17.52 o 
   2   4   9       83.14       73.99     12.22 o 
   3   4   9       95.92       54.84     10.65 o 
   4   4   9       86.71       65.93     11.95 o 
   5   4   9       39.14       31.59      8.45 o 
   6   4   9      170.92      128.90     16.49 o 
   6   0  10       21.26       23.66      7.21 o 
   8   0  10      320.11      353.47     24.43 o 
  10   0  10      727.56      724.44     35.05 o 
  12   0  10     1631.99     1536.99     51.76 o 
  14   0  10      147.38      146.06     16.61 o 
  16   0  10       54.50       48.81     10.15 o 
  18   0  10      163.99      169.42     18.70 o 
  20   0  10      105.65       96.77     14.56 o 
  22   0  10      272.30      306.43     26.42 o 
   3   1  10      191.02      172.43     16.15 o 
   4   1  10      299.31      326.96     22.12 o 
   5   1  10      263.11      261.67     19.87 o 
   6   1  10      503.25      469.28     19.78 o 
   7   1  10       30.07       26.80      9.83 o 
   8   1  10      296.46      270.64     15.16 o 
   9   1  10       91.86      102.25      9.56 o 
  10   1  10      104.60       98.60     13.38 o 
  11   1  10      109.86      104.04      9.77 o 
  12   1  10      163.41      153.72     11.78 o 
  13   1  10      150.38      140.16     11.48 o 
  14   1  10      112.41      120.05     10.66 o 
  15   1  10        6.58        7.42      3.35 o 
  16   1  10      135.86      136.94     11.68 o 
  17   1  10       69.72       71.64      8.82 o 
  18   1  10      304.54      298.64     27.14 o 
  19   1  10      296.36      324.11     18.53 o 
  20   1  10      327.01      346.23     19.39 o 
  21   1  10        2.71        3.50      3.98 o 
  22   1  10      304.78      318.38     19.24 o 
   0   2  10      363.92      374.29     21.77 o 
   1   2  10       33.37       38.91      7.66 o 
   2   2  10      130.10      116.52     12.24 o 
   3   2  10       41.62       35.66      7.09 o 
   4   2  10      142.30      144.67     13.75 o 
   5   2  10       49.71       45.32      8.15 o 
   6   2  10      247.73      211.40     13.00 o 
   7   2  10      132.39      137.88     15.86 o 
   8   2  10      123.45      134.86     10.61 o 
   9   2  10        4.62        3.52      3.05 o 
  10   2  10      158.32      147.13     11.89 o 
  11   2  10        0.37        1.33      2.23 o 
  12   2  10      197.07      187.21     13.06 o 
  13   2  10       38.45       30.89      5.80 o 
  14   2  10      508.13      520.69     22.37 o 
  15   2  10      100.47       94.82      9.68 o 
  16   2  10      507.00      516.90     28.52 o 
  17   2  10       44.65       50.52     10.21 o 
  18   2  10       14.90       18.49      6.88 o 
  19   2  10        2.46        1.09      2.19 o 
  20   2  10       92.56       89.35     10.25 o 
   4   3  10       55.31       63.32     12.15 o 
   5   3  10      152.00      159.30     18.57 o 
   6   3  10      144.82      161.91     19.03 o 
   7   3  10        4.67        4.78      4.17 o 
   8   3  10      280.53      307.32     25.82 o 
   9   3  10      112.39      108.22     15.94 o 
  10   3  10       28.72       34.39      9.36 o 
  11   3  10       69.50       70.78     13.30 o 
  12   3  10       40.59       35.18      9.34 o 
  13   3  10       45.09       52.73     11.76 o 
  14   3  10       78.55       59.41     12.38 o 
   6   0  11      332.34      355.05     26.05 o 
   8   0  11      407.35      403.93     27.64 o 
  10   0  11      181.69      199.65     19.66 o 
  12   0  11       36.76       47.67     10.01 o 
  14   0  11      133.29      150.56     17.69 o 
  16   0  11      286.35      255.49     23.27 o 
  18   0  11      168.47      169.71     19.35 o 
  20   0  11      294.01      304.69     26.48 o 
   3   1  11      397.88      389.48     25.80 o 
   4   1  11      234.72      272.71     21.83 o 
   5   1  11      111.09      104.92     13.56 o 
   6   1  11       29.63       29.21     10.04 o 
   7   1  11        0.40       -3.70      5.14 o 
   8   1  11       96.83       88.24     16.15 o 
   9   1  11      120.01      125.44     11.12 o 
  10   1  11      660.05      647.67     24.87 o 
  11   1  11       29.42       28.13     10.31 o 
  12   1  11      709.11      677.76     30.15 o 
  13   1  11      119.96      113.33     10.86 o 
  14   1  11      584.30      594.81     36.13 o 
  15   1  11       47.69       34.11      6.56 o 
  16   1  11      243.37      245.86     16.62 o 
  17   1  11      191.72      212.59     15.20 o 
  18   1  11        6.13        4.41      3.19 o 
  19   1  11       57.49       65.70     13.17 o 
  20   1  11       55.12       53.57      8.37 o 
   1   2  11       86.89       91.47     11.71 o 
   2   2  11      172.80      148.30     14.83 o 
   3   2  11       65.02       54.39      9.17 o 
   4   2  11      118.48      104.90     12.82 o 
   5   2  11       72.53       76.15      8.44 o 
   6   2  11      683.49      678.94     24.57 o 
   7   2  11       35.06       36.22      8.22 o 
   8   2  11       11.70       11.54     11.65 o 
   9   2  11        7.16        5.06      3.09 o 
  10   2  11       79.34       78.91      8.88 o 
  11   2  11       56.88       45.54     11.61 o 
  12   2  11       14.45       10.22      3.75 o 
  13   2  11      115.18      101.51     10.30 o 
  14   2  11       11.90       14.68      4.62 o 
  15   2  11       48.09       43.59      6.91 o 
  16   2  11      571.53      609.11     25.52 o 
  17   2  11       13.03       20.69      5.46 o 
   4   3  11        7.94       12.71      6.57 o 
   5   3  11        3.92       -3.77      4.92 o 
   6   3  11       66.74       77.66     14.04 o 
   7   3  11       49.29       44.22     10.45 o 
   8   3  11      207.57      190.55     21.55 o 
   9   3  11      102.07      134.81     18.47 o 
  10   3  11      100.06      101.59     16.41 o 
   4   0  12       91.62      104.61     15.46 o 
   6   0  12       25.70       19.44      6.96 o 
   8   0  12      274.08      261.55     23.84 o 
  10   0  12      211.89      210.86     21.26 o 
  12   0  12      231.30      267.99     24.29 o 
  14   0  12      539.41      551.99     35.18 o 
  16   0  12      102.82      135.97     17.86 o 
  18   0  12      148.07       92.92     15.47 o 
   2   1  12       15.41       16.25      5.73 o 
   3   1  12       84.92       57.19     11.27 o 
   4   1  12      381.92      392.68     27.68 o 
   5   1  12       41.09       54.84      7.98 o 
   6   1  12      136.43      156.41     12.80 o 
   7   1  12      116.92      125.37     21.18 o 
   8   1  12      376.65      388.91     21.93 o 
   9   1  12       13.97        8.32      4.23 o 
  10   1  12        5.91        2.09      3.26 o 
  11   1  12        2.93       10.45      4.33 o 
  12   1  12       60.84       65.29      8.60 o 
  13   1  12       17.72       16.20     12.91 o 
  14   1  12       61.62       58.10     14.35 o 
  15   1  12      111.37      104.21     11.04 o 
  16   1  12        8.42        5.81      3.63 o 
  17   1  12        7.58        7.37      3.33 o 
   0   2  12      512.81      484.54     28.44 o 
   1   2  12       93.20       93.20     14.23 o 
   2   2  12      502.20      503.41     28.87 o 
   3   2  12       24.76       35.45      8.22 o 
   4   2  12        2.15        1.57      3.41 o 
   5   2  12      194.71      179.86     13.30 o 
   6   2  12       54.53       58.02      8.02 o 
   7   2  12        4.04       -1.31      3.01 o 
   8   2  12       82.24       81.70      9.23 o 
   9   2  12       43.08       42.25      6.99 o 
  10   2  12      313.58      301.46     17.70 o 
  11   2  12        0.72        3.61      4.38 o 
  12   2  12      455.36      448.19     26.38 o 
  13   2  12       10.16       14.33      5.18 o 
  14   2  12      267.23      255.79     16.89 o 
   4   0  13      257.63      266.54     25.49 o 
   6   0  13      770.71      822.66     44.41 o 
   8   0  13      295.48      257.92     25.07 o 
  10   0  13      502.39      576.78     37.08 o 
  12   0  13       14.02       23.15      7.98 o 
  14   0  13       50.27       59.20     12.88 o 
   2   1  13       56.42       67.15     12.36 o 
   3   1  13       36.12       27.99      8.16 o 
   4   1  13      254.54      279.78     25.04 o 
   5   1  13       68.06       66.12      9.16 o 
   6   1  13       11.84        6.82      6.43 o 
   7   1  13        7.80       12.81      4.63 o 
   8   1  13       31.20       32.68      6.73 o 
   9   1  13       13.29       20.80      5.80 o 
  10   1  13      156.96      148.86     13.43 o 
  11   1  13        2.54        6.34      6.98 o 
  12   1  13      336.55      358.58     20.68 o 
  13   1  13        7.90        4.63      3.65 o 
   1   2  13       18.14       21.66      5.30 o 
   2   2  13       75.50       65.82      8.13 o 
   3   2  13       52.02       63.27     11.22 o 
   4   2  13      141.80      174.30     13.88 o 
   5   2  13       31.29       45.71      7.56 o 
   6   2  13      280.81      309.87     21.33 o 
   7   2  13       50.88       43.64     10.12 o 
   8   2  13      184.35      212.09     22.59 o 
   4   0  14       49.68       53.27     12.09 o 
   6   0  14       34.04       34.22     10.15 o 
   8   0  14      120.92      153.94     20.27 o 
  10   0  14       72.75       90.49     15.78 o 
   1   1  14        1.79       -0.66      4.23 o 
   2   1  14      180.38      183.84     21.55 o 
   3   1  14       69.52       72.90     13.99 o 
   4   1  14      190.66      176.73     15.47 o 
   5   1  14       47.71       63.21     34.13 o 
   6   1  14      476.10      553.19     39.43 o 
   7   1  14       24.65       30.04      7.14 o 
                                                 
